# Supplementary material for: PCGF1-PRC1 links chromatin repression with DNA replication during hematopoietic cell lineage commitment
Source: Nat Commun. 2022 Nov 28;13:7159. doi: 10.1038/s41467-022-34856-8 (PMC9705430; doi:10.1038/s41467-022-34856-8)
Supplement: Supplementary file 4 — Supplementary Dataset 1 [file 41467_2022_34856_MOESM4_ESM.xlsx]

## Sheet: Sheet1
Cluster1 (481 genes)	Cluster2 (815 genes)		Cluster1: PCGF1(+), RING1B(+), H3K27me3(+)
2610005L07Rik	1190002N15Rik		Cluster2: PCGF1(+), RING1B(+), H3K27me3(-)
2810459M11Rik	1190005I06Rik
4430402I18Rik	1700025G04Rik
6820431F20Rik	2410016O06Rik
9430076C15Rik	4632428C04Rik
Abca5	5730508B09Rik
Abhd3	6530402F18Rik
Abtb2	9930014A18Rik
Acvr2a	Abca3
Adcy5	Abcb10
Adgra3	Abhd17c
Adgrb2	Abi2
Adra2a	Abtb1
Ago4	Acbd6
Agpat3	Acsl1
Ahctf1	Actg1
AI118078	Actn1
Aim1	Acvr1
Ajap1	Acvr2b
Ak4	Adamts17
Amigo2	Adcy3
Ank	Adcy6
Ankrd42	Add3
Ankrd6	Adgrl1
Apba1	Ahdc1
Apbb2	Ahnak
Arhgap20	AI314180
Arhgef40	AI846148
Arid3c	Ak3
Arvcf	Akt1
Ascl4	Alkbh5
Atf3	Amd1
Atl2	Amfr
Atoh8	Ang
Atp1a1	Ankrd11
Atp1b2	Ankrd28
Atp7b	Ano6
Atrnl1	Anp32a
AW011738	Anp32e
B3glct	Ap5b1
B4galnt2	Aplp2
Bach2	Arhgap22
Bahd1	Arhgap26
Batf3	Arhgap31
Bcar1	Arhgef11
Bhlhe41	Arhgef12
Bmi1	Arid1a
Bmpr1a	Arid1b
C130071C03Rik	Arih2
C1ql1	Arl4c
Cacna1g	Asap1
Cacnb3	Asns
Camk2b	Asph
Camk2n1	Atl3
Camsap2	Atp2b1
Card10	Atp8a1
Caskin1	Atxn1
Ccdc109b	Atxn7
Ccdc186	B3gnt2
Ccdc92	B930041F14Rik
Ccnd1	Bach1
Ccno	Bahcc1
Cd14	Baiap2l1
Cd276	Bbx
Cdc42bpa	BC031361
Cdc42bpb	Bcl2
Cdc42ep1	Bcl2l11
Cdkn2a	Bcl6
Cdon	Bcl7a
Cds1	Bcr
Cdyl2	Bend3
Celsr2	Bhlhe40
Chn1	Bmp1
Chst2	Brd2
Chsy3	Brwd1
Cited1	Btaf1
Cldn12	Btg1
Clstn1	Btg2
Coch	Btg3
Cpm	C77080
Crim1	Cacna1d
Crlf1	Cacnb2
Ctdspl	Calm1
Ctsl	Calm2
Cux2	Camk1d
Cystm1	Camk2n2
Dact1	Camkk1
Dbx1	Camsap1
Dcbld2	Camsap3
Ddr1	Capn2
Dennd2a	Carhsp1
Depdc7	Carnmt1
Dip2c	Cblb
Dlk2	Cbx4
Dll1	Cbx8
Dlx4	Ccdc6
Dock3	Ccdc64
Dock4	Ccdc85c
Dpf3	Ccdc86
Dpysl5	Ccdc88c
Dst	Ccnd3
Dusp4	Ccnj
Dusp8	Ccnyl1
E2f2	Ccpg1
E2f8	Ccsap
E330009J07Rik	Ccser1
Ebf3	Cd9
Ebf4	Cdc42ep2
Efhd1	Cdc42ep3
Efna3	Cdc7
Efna5	Cdk14
Egr2	Cdk5r1
Egr3	Cdkl2
Elfn1	Cdkn2c
Elfn2	Cdyl
Elovl4	Cebpd
Eml1	Cecr2
Enpp4	Cep78
Epas1	Cers6
Epb41l1	Cfl1
Epb41l4a	Chchd6
Ephb6	Chka
Erbb3	Chn2
Erc1	Chst11
Esrp1	Chst15
Esx1	Cited2
Etv4	Ciz1
Exoc6b	Clcf1
F2r	Clip1
Fam131b	Clock
Fam169a	Cmtm4
Fam171b	Cnksr3
Fam46c	Cnnm2
Fam57a	Cnnm3
Fam81a	Cobll1
Fbrsl1	Coro6
Fermt2	Cpeb2
Fgf15	Cpeb3
Fgf18	Cpt1a
Fgf9	Cry1
Fgfr3	Csgalnact1
Flt4	Csnk1e
Fosb	Ctbp2
Fosl1	Ctdsp1
Foxa1	Ctdsp2
Foxc1	Ctps
Foxd4	Ctxn1
Foxl2	Cuedc1
Foxo1	Cux1
Frmd6	D16Ertd472e
Fzd4	D1Ertd622e
Fzd7	Dbn1
Galnt12	Dclk2
Gchfr	Dctn1
Gjc1	Ddhd1
Gkap1	Ddhd2
Gli1	Ddit4
Glis1	Dennd5b
Gls2	Deptor
Gm10649	Dgat2
Gm14207	Dgkg
Gm1673	Dhrs3
Gnas	Dis3l
Gpr135	Dleu2
Gpr137b	Dlst
Gpr137b-ps	Dmwd
Grhl1	Dnmt3b
Grk5	Dock5
Gsx1	Dock8
H2-Bl	Dock9
Hap1	Dok7
Hey1	Dopey1
Hip1r	Dopey2
Hlx	Dstn
Hmga2	Dtnb
Hnrnpll	Dtx4
Hrk	Dubr
Ica1l	Dusp14
Icosl	Dusp2
Id2	Dusp5
Id3	Dusp6
Ifnlr1	Dusp7
Igdcc3	E2f7
Igf2bp2	Ebf1
Igsf11	Eef2k
Il17rd	Efcc1
Il31ra	Egln3
Il6ra	Ehd1
Insm1	Ehd4
Iqsec2	Eif3a
Irx5	Elf2
Isl2	Elovl7
Itga3	Enah
Jag1	Enc1
Jag2	Endov
Kazald1	Epb41l5
Kbtbd11	Epha2
Kcna7	Ephb2
Kcnc3	Erbb2ip
Kcng2	Ercc5
Kcng3	Ermp1
Kcnh3	Ern1
Kcnip3	Errfi1
Kcnk12	Etv5
Kcnk13	Evi5
Kif7	Ext1
Klc3	F730043M19Rik
Klf14	Faah
Klf5	Fads2
Klhl23	Fam101b
Klrg2	Fam171a2
Kpna1	Fam174b
Ksr2	Fam204a
Lama5	Fam20b
Lbx1	Fam222a
Lef1	Fam53a
Lgr6	Fam53b
Lhx1	Fam69b
Lhx2	Fam78a
Lhx9	Far1
Lifr	Fbxl14
Lingo1	Fbxl5
Lipg	Fbxo21
Lmtk2	Fbxw4
Lrp11	Fbxw7
Lrrn4	Fgd6
Lsm14b	Fgfbp3
Ltbp4	Fkbp5
Ltk	Fli1
Mafa	Fmnl3
Magi2	Fos
Man1c1	Fosl2
Map1a	Foxf1
Map3k9	Foxn3
Map6	Foxo3
Mapk12	Foxp4
Mapre3	Frat1
Mapt	Frat2
Mcam	Frs3
Mecom	Furin
Med12l	Fzd2
Megf8	Fzd5
Meis2	G630025P09Rik
Mest	Gabbr1
Mgll	Gabpb1
Miat	Gadd45b
Mid1	Gadd45g
Mier3	Galnt10
Minpp1	Galnt3
Mir1199	Galnt7
Mir129-2	Gbas
Mir132	Gbx1
Mir574	Gch1
Mmp17	Gclc
Mnx1	Gclm
Mpp3	Gcnt4
Mras	Gdpd5
Msantd3	Gfi1
Msx3	Gfra1
Mt1	Ggact
Mtcl1	Glcci1
Mturn	Glg1
Mxi1	Gm13275
Nacc2	Gm13278
Nat8l	Gm13285
Nav2	Gm13375
Nckap1	Gm17296
Ndufa4l2	Gm3230
Neo1	Gm6623
Neurl1a	Gmcl1
Neurod2	Gna13
Neurog2	Gnaq
Ninl	Golm1
Nkd1	Got1
Nkx2-3	Gpc5
Notum	Gprc5c
Npnt	Gpsm2
Nppc	Grhl3
Nptx1	Grrp1
Nptxr	Gse1
Nr2f1	Gsr
Nr4a3	Gsto1
Ntn1	Gtdc1
Ntng1	Gtf2a1
Ntrk1	Gypc
Nuak1	Hadh
Nxph4	Hectd2
Onecut3	Hectd3
Osr2	Helz
Otx1	Hes1
Ovol1	Hes7
Ovol2	Hexim1
Pacsin1	Hhex
Pak1	Hid1
Papln	Hif1a
Pard6b	Hipk3
Pawr	Hist1h2bm
Pax2	Hivep1
Pbx3	Hivep2
Pde4a	Hk2
Pde4dip	Hmga1
Pdgfa	Hmx3
Pdgfb	Hnrnpa0
Pdia5	Hnrnpab
Perp	Hnrnph3
Pgap1	Hoxa7
Pgbd5	Hs3st6
Pik3cb	Hs6st1
Plag1	Hsf2
Plcb4	Hspa4l
Plcg1	Ier2
Plekhh1	Ier5l
Plk3	Iffo2
Pmepa1	Igf2bp3
Podxl2	Igfbp4
Poglut1	Il17d
Pou4f1	Inafm2
Pou6f1	Ing1
Ppara	Insig1
Ppargc1b	Ints6
Ppfibp1	Irf2bp1
Ppl	Irf2bp2
Ppm1e	Irs1
Prdm1	Itga5
Prickle1	Itgb5
Prmt8	Itpr2
Prodh	Itpr3
Prrt4	Jade1
Psd	Jak2
Pstpip2	Jdp2
Ptch1	Jmy
Ptgfrn	Jun
Pth1r	Junb
Ptk2	Jund
Ptms	Kat6b
Ptpru	Kbtbd8
Rab20	Kcnh2
Rab30	Kcnj4
Rab6b	Kcnmb4
Rabgap1l	Kcnq5
Ralgds	Kctd12
Ralgps2	Kctd6
Rarg	Kdelr2
Rasip1	Kdm2b
Rasl10a	Kdm7a
Rassf5	Kif13a
Rbms1	Kif1b
Reep1	Kit
Rgs10	Klf10
Rgs9bp	Klf13
Rhbdf1	Klf2
Rhou	Klf3
Rhpn2	Klf9
Rnf19a	Klhl17
Rnf220	Klhl2
Rora	Klhl21
Rragd	Klhl42
Rtn4rl1	Kmt2a
Rtn4rl2	L3mbtl3
Rxra	Large
Rybp	Larp1b
Sbk1	Lats2
Scube3	Lbr
Sdc3	Ldlrad4
Sdc4	Lemd3
Sema3f	Lgr4
Sema7a	Lif
Sephs1	Lmnb1
Sfmbt2	Lmo2
Sgk1	Lmo4
Sgms1	Lnx2
Sgpp1	Lonrf1
Sh3pxd2a	Lpgat1
Shox2	Lrba
Sipa1l2	Lrfn4
Six5	Lrp5
Slc12a4	Lrp8
Slc23a2	Lrrc16b
Slc24a3	Lrrc8a
Slc26a4	Luzp1
Slc30a3	Lyl1
Slc41a2	Macf1
Slc45a3	Macrod1
Slc4a11	Macrod2
Slc4a4	Mad2l2
Slc6a4	Maff
Slc7a8	Mafg
Slc9a2	Magi3
Smad6	Maml3
Smarcd3	Man1a
Smug1	Man1a2
Snx10	Man2a1
Sort1	Map3k1
Sowahb	Map3k3
Sox12	Map3k5
Sox6	Mapre2
Sp6	March3
Sp9	March7
Spata13	Mars2
Spata18	Marveld1
Spdya	Mast1
Sphk1	Maz
Spry4	Mcidas
Spsb1	Mcoln2
Sptb	Med13l
Sptbn1	Megf9
Sptbn2	Meis1
Srcin1	Mex3b
Sspn	Mff
Sstr2	Mfsd2a
St8sia1	Mfsd6
Stau2	Mir101a
Stk32c	Mir1901
Stox1	Mir1903
Strip2	Mir193a
Suv420h1	Mir449c
Sync	Mkrn1
Syne2	Mllt3
Synpo	Mllt6
Syt2	Mlycd
Taf4b	Mn1
Tal1	Mnt
Tanc1	Mob3b
Tbc1d8	Mpp2
Tcf7l2	Mpp5
Tdrd7	Mt2
Tesc	Mtfr1l
Tfap2a	Mybl1
Tiam2	Myc
Tifa	Mycl
Tmcc3	Mycn
Tmem151a	Myh9
Tmem151b	Myo5a
Tmem158	Myrf
Tmem56	Naa35
Tmem8	Nanos1
Tmod1	Nceh1
Tpm1	Ncoa1
Tppp	Ncoa2
Trim2	Ncs1
Trim67	Ndnf
Trp73	Ndrg1
Trpc1	Neat1
Tsc22d3	Neto2
Tsku	Neurl1b
Tspan18	Nf2
Tspan33	Nfatc1
Ttll11	Nfil3
Tubb6	Nfix
Tyro3	Nfkbiz
Ube2q2	Nin
Ubtd1	Nkx1-2
Unc5b	Noct
Usp31	Nol4l
Usp44	Nos1ap
Usp6nl	Notch1
Vax2	Nptn
Vcan	Nr3c1
Vgf	Nr4a2
Vgll4	Nrarp
Vsig10	Ntf5
Wasf1	Nuak2
Whrn	Nudt3
Wnt1	Nudt8
Wnt11	Ogfrl1
Wnt9a	Osbpl1a
Xpa	Osbpl8
Ybx2	Oxr1
Ybx3	Paip1
Yes1	Pank1
Zbtb46	Papd7
Zcchc14	Paqr3
Zfp318	Pard6g
Zfp423	Park2
Zfp503	Parp8
Zfp827	Pcbp1
Zfyve28	Pcgf2
Zhx2	Pcgf5
Zic2	Pcnx
Zswim5	Pcx
Zswim6	Pde12
	Pde7a
	Pdlim1
	Pdlim5
	Pdxp
	Pgp
	Phc1
	Phc2
	Phf10
	Phf12
	Phf21b
	Phlda1
	Phlda3
	Pi4k2b
	Pik3c2a
	Pik3c2b
	Pim3
	Pip5k1b
	Pisd-ps2
	Pitpnc1
	Pitx3
	Pja2
	Plekha5
	Plekhg3
	Plekhg5
	Plxnb2
	Plxnc1
	Pou2f1
	Ppap2a
	Ppia
	Ppm1d
	Ppm1j
	Ppm1l
	Ppp1r13b
	Ppp1r16b
	Ppp1r2
	Ppp1r3e
	Ppp1r9b
	Ppp3ca
	Prdm11
	Prex1
	Prkab2
	Prkacb
	Prkar2b
	Prkcd
	Prkce
	Prkd2
	Prpf19
	Prrg4
	Psat1
	Ptger3
	Ptger4
	Ptma
	Ptp4a1
	Ptpn12
	Ptpn18
	Ptpn9
	Ptprj
	Pwwp2b
	Pxk
	Pxmp2
	Pxn
	Qser1
	R74862
	Rab11fip1
	Rab23
	Rap2a
	Rap2b
	Raph1
	Rasa2
	Rasgef1b
	Rasgrp2
	Rasl11b
	Rassf3
	Rb1
	Rbm47
	Rcan1
	Rcbtb1
	Rcc2
	Rcn1
	Rcor2
	Rdx
	Reep6
	Rela
	Rest
	Rfx2
	Rfx3
	Rgcc
	Rhbdl3
	Rhob
	Rhobtb1
	Ric1
	Rictor
	Rimbp3
	Rn4.5s
	Rnf103
	Rnf149
	Rnf150
	Rnf2
	Rnpepl1
	Rnu11
	Rpl19
	Rps27l
	Rps6
	Rras2
	Rsrp1
	Runx1
	Runx3
	Sac3d1
	Sacs
	Samd1
	Samd4
	Sap30l
	Sarm1
	Sart1
	Scaf8
	Scn4b
	Scrib
	Sdc1
	Selt
	Sema4b
	Sema4c
	Sema6b
	Sema6d
	Senp6
	Sept11
	Sept5
	Sept9
	Sesn2
	Sestd1
	Setbp1
	Setd3
	Sfmbt1
	Sgk3
	Shank1
	Shb
	Shisa2
	Siah2
	Sik1
	Simc1
	Sipa1l1
	Sirpa
	Sirt1
	Ski
	Skida1
	Skil
	Slain1
	Slc16a14
	Slc25a10
	Slc25a39
	Slc25a42
	Slc30a4
	Slc35d3
	Slc35e4
	Slc43a1
	Slc44a1
	Slc6a9
	Slco4a1
	Slk
	Slmo1
	Smad3
	Smad7
	Smagp
	Smarca2
	Smarce1
	Smc5
	Smim3
	Smo
	Smox
	Smtnl2
	Snrk
	Snrnp70
	Sntb1
	Sntb2
	Snx18
	Snx21
	Snx24
	Snx33
	Sobp
	Socs1
	Soga1
	Sorbs1
	Sorl1
	Sos1
	Sost
	Sox4
	Spats2
	Spen
	Spire1
	Spns2
	Sppl3
	Spred1
	Spred2
	Spry1
	Spry2
	Srf
	Srgap2
	Srpk2
	Srxn1
	Ss18
	Ssbp4
	Ssfa2
	St14
	St3gal1
	St3gal5
	St8sia4
	Stard10
	Stk11
	Stk24
	Stom
	Stxbp4
	Syde2
	Tab2
	Tacc1
	Tbc1d12
	Tbc1d4
	Tbkbp1
	Tbpl1
	Tcf12
	Tcf4
	Tcf7
	Tdrd3
	Tet2
	Tfap4
	Tfeb
	Tgfb2
	Tgif2
	Them6
	Thrb
	Timp2
	Tjp2
	Tlcd1
	Tle1
	Tle3
	Tle4
	Tle6
	Tm7sf3
	Tmcc2
	Tmem109
	Tmem165
	Tmem2
	Tmem237
	Tmem243
	Tmem59l
	Tmem62
	Tmsb10
	Tnfrsf12a
	Tnfrsf21
	Tnks2
	Tnrc6c
	Tob1
	Top2b
	Tor4a
	Tox
	Tpd52
	Tpm4
	Trib1
	Trim36
	Trim7
	Trim8
	Trnp1
	Trp53inp2
	Tsc22d2
	Tshz1
	Tshz3
	Tspan5
	Ttl
	Txndc16
	Ubc
	Ube2d1
	Ube2j1
	Ublcp1
	Ubtd2
	Ubtf
	Uggt2
	Ulk2
	Unc13a
	Usp1
	Utp14b
	Utrn
	Uxs1
	Vapa
	Vav3
	Vegfa
	Vegfc
	Vezf1
	Vps37d
	Wdr47
	Wdtc1
	Whsc1
	Wipf1
	Wnk1
	Wnt10b
	Wsb2
	Yaf2
	Ypel2
	Ypel5
	Zbtb10
	Zbtb14
	Zbtb16
	Zbtb18
	Zbtb42
	Zbtb8a
	Zc2hc1a
	Zc3h12c
	Zc3h7b
	Zc3h8
	Zcchc2
	Zcchc24
	Zcwpw1
	Zdhhc14
	Zdhhc17
	Zdhhc23
	Zeb2
	Zfand5
	Zfat
	Zfp276
	Zfp326
	Zfp36l1
	Zfp36l2
	Zfp397
	Zfp467
	Zfp516
	Zfp61
	Zfp691
	Zfp703
	Zfp704
	Zfp800
	Zfpm1
	Zmiz1
	Zmym5
	Zmynd11
	Znhit2
	Zxdc
	Zyx
