# Supplementary material for: PCGF1-PRC1 links chromatin repression with DNA replication during hematopoietic cell lineage commitment
Source: Nat Commun. 2022 Nov 28;13:7159. doi: 10.1038/s41467-022-34856-8 (PMC9705430; doi:10.1038/s41467-022-34856-8)
Supplement: Supplementary file 5 — Supplementary Dataset 2 [file 41467_2022_34856_MOESM5_ESM.xlsx]

## Sheet: Sheet1
N	Uniprot Ac.	Gene name	Species	Protein name	NC1	NC2	Pcgf1-1	Pcgf1-2	NC1_Norm	NC2_Norm	Pcgf1-1_Norm	Pcgf1-2_Norm
1	Q8VDD5	Myh9	MOUSE	Myosin-9	5.98904e+06	6.24853e+06	4.58405e+06	1.2635e+06	0.0301181	0.0318209	0.022527	0.0159352
2	Q3V3R1	Mthfd1l	MOUSE	Monofunctional C1-tetrahydrofolate synthase, mitochondrial	8.33111e+06	7.88175e+06	7.72088e+06	2.924e+06	0.0418961	0.0401382	0.0379421	0.0368774
3	Q8BTI8	Srrm2	MOUSE	Serine/arginine repetitive matrix protein 2	1.5718e+06	1.56666e+06	705225	344346	0.00790437	0.0079783	0.00346564	0.00434289
4	Q99PV0	Prpf8	MOUSE	Pre-mRNA-processing-splicing factor 8	177968	187000	166071	57781.6	0.000894976	0.000952305	0.000816109	0.00072874
5	Q99104	Myo5a	MOUSE	Unconventional myosin-Va	350379	337161	325428	112310	0.00176201	0.00171701	0.00159922	0.00141645
6	K3W4L0	Myo18a	MOUSE	Unconventional myosin-XVIIIa	319488	307288	150998	36597.9	0.00160666	0.00156488	0.000742036	0.000461572
7	P60710	Actb	MOUSE	Actin, cytoplasmic 1	83689.3	64417.5	96052.9	49066.2	0.000420862	0.000328049	0.000472026	0.000618822
8	Q6P4T2	Snrnp200	MOUSE	U5 small nuclear ribonucleoprotein 200 kDa helicase	209454	227891	194191	68196.7	0.00105332	0.00116055	0.0009543	0.000860095
9	Q5SUA5	Myo1g	MOUSE	Unconventional myosin-Ig	1.46059e+06	1.37903e+06	1.07457e+06	423890	0.00734511	0.00702277	0.0052807	0.0053461
10	Q9JJ28	Flii	MOUSE	Protein flightless-1 homolog	1.58161e+06	1.53884e+06	671987	216205	0.00795369	0.00783663	0.00330229	0.00272677
11	A0A0R4J049	Prmt5	MOUSE	Protein arginine N-methyltransferase 5	6.41182e+06	6.55056e+06	4.95586e+06	1.94374e+06	0.0322442	0.0333591	0.0243542	0.0245145
12	B1ASP2	Jak1	MOUSE	Tyrosine-protein kinase	797116	793564	447780	177116	0.00400859	0.00404127	0.00220049	0.00223379
13	A2AKX3	Setx	MOUSE	Probable helicase senataxin	209888	197102	145638	52349.7	0.0010555	0.00100375	0.000715697	0.000660234
14	Q62261	Sptbn1	MOUSE	Spectrin beta chain, non-erythrocytic 1	121534	102103	106507	46561.5	0.000611177	0.000519963	0.000523399	0.000587233
15	Q569Z6	Thrap3	MOUSE	Thyroid hormone receptor-associated protein 3	3.16611e+06	3.20904e+06	2.44998e+06	804659	0.0159219	0.0163422	0.0120397	0.0101483
16	P16546	Sptan1	MOUSE	Spectrin alpha chain, non-erythrocytic 1	125355	99843.4	72235.3	28449.3	0.000630393	0.000508458	0.000354981	0.000358802
17	Q9JKF1	Iqgap1	MOUSE	Ras GTPase-activating-like protein IQGAP1	74402.5	64457.8	148750	56960	0.00037416	0.000328255	0.000730989	0.000718379
18	Q8K019	Bclaf1	MOUSE	Bcl-2-associated transcription factor 1	1.84174e+06	1.80753e+06	1.52853e+06	693325	0.00926187	0.00920495	0.00751156	0.00874421
19	E9QNN1	Dhx9	MOUSE	ATP-dependent RNA helicase A	390272	381730	449299	173551	0.00196263	0.00194398	0.00220796	0.00218883
20	Q9WTI7	Myo1c	MOUSE	Unconventional myosin-Ic	675262	648247	699536	270089	0.0033958	0.00330123	0.00343768	0.00340636
21	P20152	Vim	MOUSE	Vimentin	1.72892e+06	1.79688e+06	1.63566e+06	699482	0.00869453	0.00915069	0.00803798	0.00882185
22	Q9QXS1	Plec	MOUSE	Plectin	117666	121715	114867	46964.5	0.000591727	0.000619838	0.000564485	0.000592316
23	Q8BGD9	Eif4b	MOUSE	Eukaryotic translation initiation factor 4B	3.50456e+06	3.46658e+06	2.77303e+06	910071	0.017624	0.0176537	0.0136273	0.0114778
24	Q99NF7	Ppm1b	MOUSE	Ppm1b protein	914699	917039	595220	233224	0.0045999	0.00467007	0.00292504	0.00294142
25	G5E8J9	Scyl2	MOUSE	SCY1-like protein 2	1.09588e+06	1.13421e+06	819730	293463	0.00551103	0.00577601	0.00402834	0.00370115
26	F7BJB9	Morc3	MOUSE	MORC family CW-type zinc finger protein 3	269698	268205	243336	107360	0.00135627	0.00136585	0.00119581	0.00135403
27	P57780	Actn4	MOUSE	Alpha-actinin-4	244469	239761	307811	140314	0.0012294	0.00122099	0.00151265	0.00176963
28	Q99J09	Wdr77	MOUSE	Methylosome protein 50	5.94941e+06	6.12078e+06	4.38857e+06	1.77062e+06	0.0299188	0.0311704	0.0215664	0.022331
29	Q61233	Lcp1	MOUSE	Plastin-2	678261	688615	1.26843e+06	408659	0.00341089	0.00350681	0.00623335	0.00515401
30	Q5SXR6	Cltc	MOUSE	Clathrin heavy chain	54496.6	66403.4	110248	53288.6	0.000274056	0.000338163	0.000541782	0.000672075
31	Q99MR8	Mccc1	MOUSE	Methylcrotonoyl-CoA carboxylase subunit alpha, mitochondrial	563059	534181	487127	183367	0.00283155	0.00272034	0.00239385	0.00231262
32	G3UZ34	Eftud2	MOUSE	116 kDa U5 small nuclear ribonucleoprotein component	273589	268573	229187	82321.9	0.00137585	0.00136772	0.00112628	0.00103824
33	P11499	Hsp90ab1	MOUSE	Heat shock protein HSP 90-beta	520822	471743	1.08996e+06	448540	0.00261914	0.00240237	0.00535632	0.00565698
34	Q9D0E1	Hnrnpm	MOUSE	Heterogeneous nuclear ribonucleoprotein M	572156	571857	661486	252006	0.0028773	0.00291221	0.00325069	0.0031783
35	E9Q634	Myo1e	MOUSE	Unconventional myosin-Ie	213185	176320	99921.9	47120.3	0.00107208	0.000897916	0.000491039	0.00059428
36	Q7TPV4	Mybbp1a	MOUSE	Myb-binding protein 1A	102419	122018	134526	66844.9	0.000515053	0.000621382	0.000661091	0.000843047
37	Q99KG3	Rbm10	MOUSE	RNA-binding protein 10	519784	518965	428329	164485	0.00261393	0.00264286	0.00210491	0.00207448
38	P99024	Tubb5	MOUSE	Tubulin beta-5 chain	532227	551372	1.11333e+06	442061	0.0026765	0.00280789	0.00547114	0.00557527
39	Q3ULD5	Mccc2	MOUSE	Methylcrotonoyl-CoA carboxylase beta chain, mitochondrial	579290	543792	525808	217700	0.00291317	0.00276929	0.00258394	0.00274563
40	O35286	Dhx15	MOUSE	Pre-mRNA-splicing factor ATP-dependent RNA helicase DHX15	274974	279173	238524	96614.8	0.00138281	0.0014217	0.00117216	0.0012185
41	P63017	Hspa8	MOUSE	Heat shock cognate 71 kDa protein	705302	664071	833389	311034	0.00354687	0.00338182	0.00409546	0.00392276
42	Q8BTS0	Ddx5	MOUSE	DEAD (Asp-Glu-Ala-Asp) box polypeptide 5	525990	545585	552390	193665	0.00264513	0.00277842	0.00271457	0.00244249
43	A0A0R4J170	Smarca4	MOUSE	Transcription activator BRG1	228004	150239	84950.6	27831.4	0.0011466	0.000765102	0.000417466	0.000351009
44	Q921M3	Sf3b3	MOUSE	Splicing factor 3B subunit 3	184856	206612	124470	36484.1	0.000929616	0.00105218	0.000611673	0.000460137
45	Q9JIK5	Ddx21	MOUSE	Nucleolar RNA helicase 2	162153	169249	180329	87819.2	0.000815445	0.000861908	0.000886175	0.00110757
46	Q9JIX8	Acin1	MOUSE	Apoptotic chromatin condensation inducer in the nucleus	431348	461858	486237	199135	0.00216919	0.00235204	0.00238948	0.00251149
47	P29341	Pabpc1	MOUSE	Polyadenylate-binding protein 1	821318	825104	723910	247589	0.0041303	0.00420189	0.00355746	0.0031226
48	Q8VEK3	Hnrnpu	MOUSE	Heterogeneous nuclear ribonucleoprotein U	713775	711267	853220	466337	0.00358948	0.00362217	0.00419292	0.00588143
49	F8WHL2	Copa	MOUSE	Coatomer subunit alpha	86347.7	87854.5	128018	55470.7	0.000434231	0.000447403	0.00062911	0.000699596
50	Q3U3S6	Pfkfb3	MOUSE	6-phosphofructo-2-kinase/fructose-2, 6-biphosphatase 3 splice variant 4	712565	656279	541094	237426	0.0035834	0.00334213	0.00265906	0.00299441
51	Q91VJ4	Stk38	MOUSE	Serine/threonine-protein kinase 38	1.26643e+06	1.22453e+06	1.34923e+06	513496	0.0063687	0.00623597	0.00663042	0.0064762
52	Q99NB9	Sf3b1	MOUSE	Splicing factor 3B subunit 1	127406	148151	87461.8	31609.3	0.000640706	0.000754465	0.000429807	0.000398656
53	Q9JHJ0	Tmod3	MOUSE	Tropomodulin-3	8.588e+06	8.34291e+06	5.90557e+06	2.20732e+06	0.0431879	0.0424867	0.0290213	0.0278387
54	P13020	Gsn	MOUSE	Gelsolin	520017	488764	488660	204906	0.0026151	0.00248906	0.00240138	0.00258428
55	Q8R5H1	Usp15	MOUSE	Ubiquitin carboxyl-terminal hydrolase 15	80606.5	76792.3	70479.9	23968.2	0.00040536	0.000391069	0.000346354	0.000302286
56	P10126	Eef1a1	MOUSE	Elongation factor 1-alpha 1	1.24427e+06	1.16602e+06	2.24713e+06	821564	0.00625726	0.00593802	0.0110429	0.0103616
57	P09405	Ncl	MOUSE	Nucleolin	1.25674e+06	1.24795e+06	1.2159e+06	462419	0.00632	0.00635526	0.00597521	0.00583202
58	Q62167	Ddx3x	MOUSE	ATP-dependent RNA helicase DDX3X	431026	455233	443002	162807	0.00216757	0.0023183	0.00217701	0.00205332
59	Q03265	Atp5f1a	MOUSE	ATP synthase subunit alpha, mitochondrial	359742	323380	625870	268781	0.0018091	0.00164683	0.00307567	0.00338986
60	Q6A068	Cdc5l	MOUSE	Cell division cycle 5-like protein	106572	118769	83432.7	38526.5	0.000535938	0.000604839	0.000410007	0.000485895
61	Q3TUQ5	Pnn	MOUSE	Pinin	164908	191727	192521	77121	0.000829299	0.000976382	0.000946093	0.000972649
62	Q9D8E6	Rpl4	MOUSE	60S ribosomal protein L4	1.26746e+06	1.01366e+06	1.40492e+06	528174	0.00637389	0.00516213	0.00690409	0.00666132
63	Q61136	Prpf4b	MOUSE	Serine/threonine-protein kinase PRP4 homolog	86458	103924	80735.6	26616.5	0.000434786	0.000529237	0.000396753	0.000335687
64	Q91VC3	Eif4a3	MOUSE	Eukaryotic initiation factor 4A-III	927765	1.00883e+06	956346	353357	0.00466561	0.00513753	0.0046997	0.00445654
65	P20029	Hspa5	MOUSE	Endoplasmic reticulum chaperone BiP	280959	263171	256520	102930	0.0014129	0.00134021	0.0012606	0.00129816
66	P38647	Hspa9	MOUSE	Stress-70 protein, mitochondrial	256242	189718	222144	92583.8	0.0012886	0.000966147	0.00109166	0.00116767
67	E9QAS5	Chd4	MOUSE	Chromodomain-helicase-DNA-binding protein 4	95520.2	92538.3	115209	46085.3	0.000480358	0.000471256	0.000566164	0.000581228
68	E9QAP7	Taf4	MOUSE	TATA-box-binding protein-associated factor 4	387639	401859	241528	97437.9	0.00194939	0.00204649	0.00118692	0.00122889
69	Q8CCF0	Prpf31	MOUSE	U4/U6 small nuclear ribonucleoprotein Prp31	804979	848477	663470	253409	0.00404813	0.00432091	0.00326044	0.00319599
70	H9KV00	Son	MOUSE	Protein SON	95346.9	107234	64922.9	31941.8	0.000479487	0.000546093	0.000319046	0.00040285
71	Q8K310	Matr3	MOUSE	Matrin-3	197448	213787	242719	90282.6	0.000992941	0.00108872	0.00119278	0.00113864
72	B2M1R6	Hnrnpk	MOUSE	Heterogeneous nuclear ribonucleoprotein K	2.20163e+06	2.23834e+06	2.47237e+06	936766	0.0110717	0.0113988	0.0121498	0.0118145
73	O88569	Hnrnpa2b1	MOUSE	Heterogeneous nuclear ribonucleoproteins A2/B1	1.89128e+06	1.88765e+06	1.91664e+06	771086	0.009511	0.00961294	0.00941878	0.00972492
74	P68369	Tuba1a	MOUSE	Tubulin alpha-1A chain	382420	406438	794784	329348	0.00192314	0.00206981	0.00390575	0.00415373
75	B7FAU9	Flna	MOUSE	Filamin, alpha	55660.4	65502.4	76555.4	23551.9	0.000279909	0.000333574	0.000376211	0.000297036
76	Q00PI9	Hnrnpul2	MOUSE	Heterogeneous nuclear ribonucleoprotein U-like protein 2	237281	232776	278125	109137	0.00119326	0.00118543	0.00136677	0.00137643
77	Q80X98	Dhx38	MOUSE	DEAH (Asp-Glu-Ala-His) box polypeptide 38	97879.1	104917	104923	38035.6	0.000492221	0.000534293	0.000515614	0.000479705
78	Q3UJB0	Sf3b2	MOUSE	Splicing factor 3b, subunit 2	130867	136817	98177.7	28450.5	0.000658113	0.000696748	0.000482467	0.000358818
79	P58252	Eef2	MOUSE	Elongation factor 2	155591	144741	253685	82815.1	0.000782446	0.000737103	0.00124667	0.00104446
80	P63038	Hspd1	MOUSE	60 kDa heat shock protein, mitochondrial	81287.2	83205.3	141705	59765.7	0.000408783	0.000423727	0.000696369	0.000753764
81	E9QQ30	Eif2ak3	MOUSE	Eukaryotic translation initiation factor 2-alpha kinase 3	103366	107193	88461.2	29916.3	0.000519816	0.000545887	0.000434718	0.000377304
82	P11983	Tcp1	MOUSE	T-complex protein 1 subunit alpha	87804.5	83355.8	158873	56234.7	0.000441557	0.000424494	0.000780739	0.000709231
83	A0A0R4J169	Lrrfip2	MOUSE	Leucine-rich repeat flightless-interacting protein 2	334140	322542	161791	71336.6	0.00168035	0.00164256	0.00079508	0.000899696
84	Q9EPU0	Upf1	MOUSE	Regulator of nonsense transcripts 1	61505.4	75476.5	79893.4	25929.3	0.000309303	0.000384368	0.000392614	0.00032702
85	Q9D6Z1	Nop56	MOUSE	Nucleolar protein 56	109834	101581	179026	77773.2	0.000552343	0.000517307	0.000879773	0.000980874
86	P62702	Rps4x	MOUSE	40S ribosomal protein S4, X isoform	776545	761754	837226	373623	0.00390514	0.00387927	0.00411432	0.00471213
87	P08113	Hsp90b1	MOUSE	Endoplasmin	112479	109327	199587	79124.8	0.000565644	0.000556751	0.000980817	0.000997921
88	A0A0R4J259	Syncrip	MOUSE	Heterogeneous nuclear ribonucleoprotein Q	247573	252420	270123	112798	0.00124501	0.00128546	0.00132744	0.0014226
89	Q64511	Top2b	MOUSE	DNA topoisomerase 2-beta	26351.2	29404.9	93479.8	40244	0.000132517	0.000149746	0.000459381	0.000507556
90	P49312	Hnrnpa1	MOUSE	Heterogeneous nuclear ribonucleoprotein A1	1.64012e+06	1.66974e+06	1.78593e+06	706360	0.00824797	0.00850324	0.00877645	0.00890861
91	A2AQA7	Aqr	MOUSE	RNA helicase aquarius	57028.5	43040	38047.8	6857.52	0.000286789	0.000219183	0.000186975	8.64869e-05
92	S4R1W1	Gm3839	MOUSE	Glyceraldehyde-3-phosphate dehydrogenase	489801	536174	1.04972e+06	381943	0.00246314	0.00273049	0.00515858	0.00481705
93	P56480	Atp5f1b	MOUSE	ATP synthase subunit beta, mitochondrial	145226	137361	264956	119208	0.000730322	0.00069952	0.00130205	0.00150345
94	G5E924	Hnrnpl	MOUSE	Heterogeneous nuclear ribonucleoprotein L (Fragment)	763583	756680	808463	288932	0.00383996	0.00385343	0.00397297	0.00364401
95	P09103	P4hb	MOUSE	Protein disulfide-isomerase	143420	139721	183523	83258.3	0.000721241	0.000711535	0.000901872	0.00105005
96	Q3TXS7	Psmd1	MOUSE	26S proteasome non-ATPase regulatory subunit 1	44333.6	54441.4	65923.6	19535.6	0.000222948	0.000277245	0.000323964	0.000246383
97	Q8BX10	Pgam5	MOUSE	Serine/threonine-protein phosphatase PGAM5, mitochondrial	839433	895499	425727	106494	0.0042214	0.00456037	0.00209212	0.0013431
98	Z4YKB8	Hp1bp3	MOUSE	Heterochromatin protein 1-binding protein 3	237621	222574	244901	89967.3	0.00119497	0.00113347	0.0012035	0.00113467
99	Q52KI8	Srrm1	MOUSE	Serine/arginine repetitive matrix protein 1	286684	260352	148167	37609.4	0.0014417	0.00132586	0.000728128	0.000474329
100	Q922I7	Ptbp1	MOUSE	MCG13402, isoform CRA_c	406856	464762	449425	178716	0.00204602	0.00236682	0.00220857	0.00225396
101	E9PW39	Mov10	MOUSE	Putative helicase MOV-10	39893.5	47512.3	54721.7	15388	0.000200619	0.000241959	0.000268915	0.000194073
102	Q8BMS1	Hadha	MOUSE	Trifunctional enzyme subunit alpha, mitochondrial	60866.5	61303.2	94598.8	34780.2	0.00030609	0.00031219	0.00046488	0.000438648
103	A0A1L1STE4	Ilf3	MOUSE	Interleukin enhancer-binding factor 3	139364	135808	147500	50247.8	0.000700844	0.000691611	0.00072485	0.000633725
104	A0A1B0GRU8	Prpf40a	MOUSE	Pre-mRNA-processing factor 40 homolog A	173475	173221	198281	72695.4	0.000872381	0.000882136	0.000974399	0.000916834
105	Q99KP6	Prpf19	MOUSE	Pre-mRNA-processing factor 19	430067	446800	379124	144312	0.00216275	0.00227535	0.0018631	0.00182006
106	P51881	Slc25a5	MOUSE	ADP/ATP translocase 2	427317	428634	703283	326907	0.00214892	0.00218284	0.00345609	0.00412295
107	Q9Z1N5	Ddx39b	MOUSE	Spliceosome RNA helicase Ddx39b	233497	245405	244697	88401.2	0.00117423	0.00124974	0.0012025	0.00111491
108	P62908	Rps3	MOUSE	40S ribosomal protein S3	988495	968192	1.09095e+06	449079	0.00497101	0.00493057	0.00536119	0.00566378
109	Q7TMY7	Ipo8	MOUSE	Importin-8	97875.7	113225	76021.6	25847	0.000492204	0.000576606	0.000373587	0.000325982
110	Q8C3J5	Dock2	MOUSE	Dedicator of cytokinesis protein 2	40749.6	44062.4	70579.1	28152.5	0.000204924	0.00022439	0.000346841	0.000355059
111	P27659	Rpl3	MOUSE	60S ribosomal protein L3	620931	610125	697330	262833	0.00312258	0.00310709	0.00342684	0.00331485
112	P23116	Eif3a	MOUSE	Eukaryotic translation initiation factor 3 subunit A	51320.7	63221.9	70746.7	19503.5	0.000258085	0.000321961	0.000347665	0.000245977
113	Q922Q2	Riok1	MOUSE	Serine/threonine-protein kinase RIO1	185339	178315	122783	84906.9	0.000932046	0.000908079	0.000603383	0.00107084
114	Q8JZQ9	Eif3b	MOUSE	Eukaryotic translation initiation factor 3 subunit B	86481.2	72577.8	134739	49205.1	0.000434903	0.000369606	0.000662136	0.000620575
115	E9Q9C2	Ablim1	MOUSE	Actin-binding LIM protein 1	260475	220830	235168	76851.4	0.00130989	0.00112459	0.00115567	0.000969249
116	Q99JX7	Nxf1	MOUSE	Nuclear RNA export factor 1	86364.2	88165.8	97208.4	29780.7	0.000434314	0.000448989	0.000477704	0.000375594
117	P25206	Mcm3	MOUSE	DNA replication licensing factor MCM3	83527.4	77308.8	130063	54055	0.000420048	0.000393699	0.00063916	0.000681741
118	P14869	Rplp0	MOUSE	60S acidic ribosomal protein P0	979153	992460	889272	359937	0.00492403	0.00505415	0.00437008	0.00453953
119	Q9JIF0	Prmt1	MOUSE	Protein arginine N-methyltransferase 1	414004	423229	366170	117930	0.00208197	0.00215532	0.00179944	0.00148733
120	Q0VBL3	Rbm15	MOUSE	RNA-binding protein 15	77740.2	82746.1	54522.9	25727.9	0.000390945	0.000421389	0.000267938	0.000324479
121	P14148	Rpl7	MOUSE	60S ribosomal protein L7	1.14126e+06	1.07303e+06	1.25484e+06	474860	0.00573925	0.00546445	0.00616655	0.00598892
122	Q8BG32	Psmd11	MOUSE	26S proteasome non-ATPase regulatory subunit 11	55360	57523.4	75570.3	30856.9	0.000278398	0.000292941	0.00037137	0.000389167
123	P52480	Pkm	MOUSE	Pyruvate kinase PKM	108762	98879.7	261896	104290	0.00054695	0.00050355	0.00128702	0.00131531
124	Q9QZQ8	H2afy	MOUSE	Core histone macro-H2A.1	382939	386614	664156	312223	0.00192575	0.00196885	0.00326381	0.00393776
125	Q78PY7	Snd1	MOUSE	Staphylococcal nuclease domain-containing protein 1	44828.2	41121.6	37865	24796.6	0.000225435	0.000209414	0.000186077	0.000312734
126	Q52KC3	Mcm5	MOUSE	DNA helicase	81888.6	84285.7	132664	52718.1	0.000411807	0.000429229	0.000651943	0.00066488
127	P97351	Rps3a	MOUSE	40S ribosomal protein S3a	1.09162e+06	1.00752e+06	1.16588e+06	451718	0.0054896	0.00513083	0.00572939	0.00569706
128	Q501J6	Ddx17	MOUSE	Probable ATP-dependent RNA helicase DDX17	263602	264684	230717	79285.5	0.00132562	0.00134792	0.0011338	0.000999948
129	P32067	Ssb	MOUSE	Lupus La protein homolog	185437	185200	186679	80003.1	0.000932538	0.00094314	0.000917385	0.001009
130	P70372	Elavl1	MOUSE	ELAV-like protein 1	304525	310937	335032	130981	0.00153142	0.00158346	0.00164642	0.00165193
131	Q923F1	Clns1a	MOUSE	Chloride channel, nucleotide-sensitive, 1A, isoform CRA_b	909289	934611	612813	248089	0.00457269	0.00475956	0.0030115	0.0031289
132	P62996	Tra2b	MOUSE	Transformer-2 protein homolog beta	966302	916497	1.00165e+06	386326	0.0048594	0.00466731	0.00492233	0.00487234
133	D3Z0M9	Ddx23	MOUSE	DEAD (Asp-Glu-Ala-Asp) box polypeptide 23	80137.5	67607.9	69326.9	27907.8	0.000403001	0.000344297	0.000340688	0.000351972
134	E9Q7Q3	Tpm3	MOUSE	Tropomyosin alpha-3 chain	109805	95417.1	76045	25852.5	0.000552196	0.000485917	0.000373702	0.000326052
135	Q3UZ39	Lrrfip1	MOUSE	Leucine-rich repeat flightless-interacting protein 1	261957	231271	105263	38203.4	0.00131735	0.00117776	0.000517287	0.000481821
136	P42932	Cct8	MOUSE	T-complex protein 1 subunit theta	48925.9	54931.2	98474.5	35489.6	0.000246042	0.00027974	0.000483926	0.000447594
137	Q8VHM5	Hnrnpr	MOUSE	Heterogeneous nuclear ribonucleoprotein R	148382	139798	163657	56644.2	0.000746194	0.000711926	0.000804248	0.000714396
138	Q9Z2X1	Hnrnpf	MOUSE	Heterogeneous nuclear ribonucleoprotein F	559150	574085	633086	244787	0.00281189	0.00292356	0.00311113	0.00308726
139	Q3UYV9	Ncbp1	MOUSE	Nuclear cap-binding protein subunit 1	135319	141506	138845	39326.4	0.0006805	0.000720628	0.000682315	0.000495984
140	Q9CPN8	Igf2bp3	MOUSE	Insulin-like growth factor 2 mRNA-binding protein 3	153895	156944	172554	62736.8	0.000773919	0.000799248	0.000847971	0.000791236
141	P63154	Crnkl1	MOUSE	Crooked neck-like protein 1	68685.2	86032.8	64824.5	21467	0.000345409	0.000438126	0.000318562	0.000270742
142	Q3THE2	Myl12b	MOUSE	Myosin regulatory light chain 12B	145699	160171	97637.1	28904.1	0.0007327	0.000815681	0.000479811	0.000364538
143	Q62376	Snrnp70	MOUSE	U1 small nuclear ribonucleoprotein 70 kDa	253681	225176	227289	87834	0.00127573	0.00114672	0.00111695	0.00110776
144	D3YYT1	Glyr1	MOUSE	Putative oxidoreductase GLYR1	194820	201153	165233	44774.4	0.000979725	0.00102438	0.000811994	0.000564694
145	G3X9J6	Nt5c2	MOUSE	5'-nucleotidase, cytosolic II, isoform CRA_b	32768.9	28340.5	30180.7	28024.1	0.00016479	0.000144326	0.000148315	0.000353439
146	Q8C147	Dock8	MOUSE	Dedicator of cytokinesis protein 8	59643.7	53507.8	28317.5	7771.81	0.000299941	0.000272491	0.000139159	9.80179e-05
147	P47911	Rpl6	MOUSE	60S ribosomal protein L6	970640	906430	977019	367999	0.00488122	0.00461604	0.00480129	0.0046412
148	Q9Z1Q9	Vars	MOUSE	Valine--tRNA ligase	20463.2	20713.9	55280.8	26959.5	0.000102907	0.000105487	0.000271662	0.000340013
149	Q810B6	Ankfy1	MOUSE	Rabankyrin-5	29533.6	39827.5	15507.9	5779.35	0.000148521	0.000202824	7.62093e-05	7.28891e-05
150	Q3TWW8	Srsf6	MOUSE	Serine/arginine-rich splicing factor 6	378754	380665	373046	123728	0.00190471	0.00193856	0.00183323	0.00156045
151	Q9Z2N8	Actl6a	MOUSE	Actin-like protein 6A	217375	210901	109037	35867.8	0.00109315	0.00107403	0.000535833	0.000452365
152	Q8VH51	Rbm39	MOUSE	RNA-binding protein 39	169773	174565	156754	64889	0.000853764	0.00088898	0.000770323	0.000818379
153	P80318	Cct3	MOUSE	T-complex protein 1 subunit gamma	78215.1	81320.3	140157	59388.7	0.000393333	0.000414128	0.000688761	0.00074901
154	Q01853	Vcp	MOUSE	Transitional endoplasmic reticulum ATPase	40194	31453	49822	13957.5	0.00020213	0.000160176	0.000244836	0.000176032
155	Q9WV02	Rbmx	MOUSE	RNA-binding motif protein, X chromosome	51212.7	52857.7	64501.6	22320.3	0.000257542	0.00026918	0.000316976	0.000281503
156	P80314	Cct2	MOUSE	T-complex protein 1 subunit beta	74750.1	75333.1	138342	58938.3	0.000375908	0.000383638	0.000679846	0.000743329
157	H7BX95	Srsf1	MOUSE	Serine/arginine-rich-splicing factor 1	1.98852e+06	1.92785e+06	1.58273e+06	459725	0.01	0.00981766	0.00777791	0.00579804
158	Q9Z204	Hnrnpc	MOUSE	Heterogeneous nuclear ribonucleoproteins C1/C2	381905	430516	379545	176912	0.00192055	0.00219243	0.00186517	0.00223121
159	Q8BG05	Hnrnpa3	MOUSE	Heterogeneous nuclear ribonucleoprotein A3	1.36442e+06	1.3707e+06	1.51505e+06	504509	0.00686151	0.00698037	0.00744528	0.00636286
160	Q4PJX1	Odr4	MOUSE	Protein odr-4 homolog	165434	156389	164239	58148.2	0.000831945	0.000796418	0.000807106	0.000733364
161	Q3UZ35	Cd72	MOUSE	B-cell differentiation antigen CD72	1.13545e+06	1.02196e+06	1.05399e+06	424782	0.00571003	0.00520438	0.00517954	0.00535735
162	P12970	Rpl7a	MOUSE	60S ribosomal protein L7a	914655	923246	1.03919e+06	407002	0.00459968	0.00470167	0.00510683	0.00513311
163	Q9DC48	Cdc40	MOUSE	Pre-mRNA-processing factor 17	103251	112171	90510.9	25020.9	0.000519235	0.000571238	0.000444791	0.000315563
164	Q91YR7	Prpf6	MOUSE	Pre-mRNA-processing factor 6	72221.8	72422.6	67933.5	15260.1	0.000363194	0.000368816	0.000333841	0.00019246
165	Q91YQ5	Rpn1	MOUSE	Dolichyl-diphosphooligosaccharide--protein glycosyltransferase subunit 1	55242.8	50960.1	150676	66005	0.000277809	0.000259517	0.000740458	0.000832454
166	O08583	Alyref	MOUSE	THO complex subunit 4	580285	633868	579547	226938	0.00291817	0.003228	0.00284802	0.00286214
167	Q8R023	Pcgf1	MOUSE	Polycomb group RING finger protein 1	10807.4	4172.1	1.69165e+06	600569	5.4349e-05	2.12466e-05	0.00831312	0.00757436
168	P62196	Psmc5	MOUSE	26S proteasome regulatory subunit 8	62780.7	72465.6	115665	50246.8	0.000315716	0.000369035	0.000568406	0.000633712
169	Q61142	Spin1	MOUSE	Spindlin-1	337997	158306	134983	47343.4	0.00169974	0.000806183	0.000663335	0.000597095
170	O55143	Atp2a2	MOUSE	Sarcoplasmic/endoplasmic reticulum calcium ATPase 2	51608.8	50818.3	95420.6	38019.2	0.000259534	0.000258795	0.000468918	0.000479498
171	P14733	Lmnb1	MOUSE	Lamin-B1	31212.6	28831.2	59620.3	77901	0.000156964	0.000146825	0.000292988	0.000982486
172	Q5RKN9	Capza1	MOUSE	Capping protein (Actin filament) muscle Z-line, alpha 1	403058	366506	496950	297638	0.00202693	0.00186645	0.00244212	0.00375381
173	A2AMW0	Capzb	MOUSE	Capping protein (Actin filament) muscle Z-line, beta, isoform CRA_a	657524	533511	797533	394791	0.0033066	0.00271694	0.00391926	0.0049791
174	Q7TSE6	Stk38l	MOUSE	Serine/threonine-protein kinase 38-like	128051	118563	95397	20828.5	0.000643951	0.000603789	0.000468802	0.000262689
175	Q6ZWN5	Rps9	MOUSE	40S ribosomal protein S9	984895	977258	1.17343e+06	518003	0.00495291	0.00497674	0.00576652	0.00653305
176	Q9CZM2	Rpl15	MOUSE	60S ribosomal protein L15	660996	631665	690765	271932	0.00332406	0.00321679	0.00339457	0.00342961
177	P17182	Eno1	MOUSE	Alpha-enolase	68999.1	67152.7	115487	45009.7	0.000346987	0.000341979	0.00056753	0.000567661
178	B2RY56	Rbm25	MOUSE	RNA-binding protein 25	132039	118379	122765	34662.5	0.000664009	0.000602854	0.000603293	0.000437164
179	Q8CIH5	Plcg2	MOUSE	1-phosphatidylinositol 4,5-bisphosphate phosphodiesterase gamma-2	28332.4	37235.4	55685.7	26727.1	0.00014248	0.000189623	0.000273652	0.000337082
180	O35129	Phb2	MOUSE	Prohibitin-2	125114	120945	227764	88935.6	0.000629183	0.000615919	0.00111929	0.00112166
181	Q61881	Mcm7	MOUSE	DNA replication licensing factor MCM7	25018.3	29820.3	73437.5	28655.3	0.000125814	0.000151861	0.000360888	0.0003614
182	B2RQC6	Cad	MOUSE	CAD protein	38264.9	35719.8	61288.7	22715	0.000192429	0.000181905	0.000301186	0.000286481
183	P07607	Tyms	MOUSE	Thymidylate synthase	132721	120712	122519	43652	0.000667434	0.000614734	0.000602086	0.000550538
184	Q3THS6	Mat2a	MOUSE	S-adenosylmethionine synthase isoform type-2	314834	329568	363145	132631	0.00158326	0.00167834	0.00178458	0.00167274
185	Q8VDM4	Psmd2	MOUSE	26S proteasome non-ATPase regulatory subunit 2	56870.5	55617.5	65412.5	19956.8	0.000285994	0.000283235	0.000321452	0.000251695
186	Q9DCD2	Xab2	MOUSE	Pre-mRNA-splicing factor SYF1	37323.2	46797.9	37362.5	8302.55	0.000187693	0.00023832	0.000183608	0.000104712
187	Q920Q8	Ivns1abp	MOUSE	Influenza virus NS1A-binding protein homolog	179941	178116	87143	49873.8	0.000904902	0.000907066	0.00042824	0.000629007
188	Q8CGC7	Eprs	MOUSE	Bifunctional glutamate/proline--tRNA ligase	33761.6	10931.8	34577	16924.9	0.000169783	5.56706e-05	0.000169919	0.000213457
189	Q8K2B3	Sdha	MOUSE	Succinate dehydrogenase [ubiquinone] flavoprotein subunit, mitochondrial	42012.1	37873.1	53712.7	15226.6	0.000211273	0.00019287	0.000263956	0.000192037
190	Q9CZ19	Myl4	MOUSE	Myosin light chain 4	1.15511e+06	1.10807e+06	770726	252234	0.00580888	0.00564291	0.00378752	0.00318117
191	Q8BG81	Poldip3	MOUSE	Polymerase delta-interacting protein 3	192038	193868	193009	61789.6	0.000965735	0.000987285	0.000948489	0.000779289
192	Q9WUM4	Coro1c	MOUSE	Coronin-1C	328811	288921	164410	63056.1	0.00165355	0.00147135	0.000807948	0.000795263
193	P07901	Hsp90aa1	MOUSE	Heat shock protein HSP 90-alpha	78847.2	74581.6	144182	48697	0.000396512	0.000379811	0.000708542	0.000614166
194	Q64012	Raly	MOUSE	RNA-binding protein Raly	236330	226739	255138	103316	0.00118847	0.00115468	0.0012538	0.00130302
195	Q8VDP4	Ccar2	MOUSE	Cell cycle and apoptosis regulator protein 2	176854	177431	145813	53629.5	0.000889374	0.000903577	0.000716559	0.000676374
196	Q9CSN1	Snw1	MOUSE	SNW domain-containing protein 1	89018.5	103301	42235.1	19169.8	0.000447662	0.000526064	0.000207553	0.000241769
197	Q9WVJ2	Psmd13	MOUSE	26S proteasome non-ATPase regulatory subunit 13	73658.2	61809.4	83105.8	20325.2	0.000370417	0.000314767	0.000408401	0.000256341
198	E9Q2M9	Wdfy4	MOUSE	WD repeat and FYVE domain-containing 4	16592.6	13939.5	42804.1	20354.1	8.34422e-05	7.09876e-05	0.000210349	0.000256706
199	Q6NZF1	Zc3h11a	MOUSE	Zinc finger CCCH domain-containing protein 11A	54836.4	63274.2	53827.5	12892.3	0.000275765	0.000322227	0.00026452	0.000162598
200	Q20BD0	Hnrnpab	MOUSE	Heterogeneous nuclear ribonucleoprotein A/B, isoform CRA_a	720649	710350	662107	237085	0.00362405	0.00361749	0.00325374	0.00299011
201	B1AXW6	Prdx1	MOUSE	Peroxiredoxin-1 (Fragment)	387678	376953	434733	176762	0.00194958	0.00191965	0.00213638	0.00222931
202	P13864	Dnmt1	MOUSE	DNA (cytosine-5)-methyltransferase 1	41226.5	60479.2	77323.6	16785.6	0.000207323	0.000307993	0.000379986	0.0002117
203	Q6P5D8	Smchd1	MOUSE	Structural maintenance of chromosomes flexible hinge domain-containing protein 1	28786.8	29788.1	49275.1	17097.4	0.000144765	0.000151698	0.000242149	0.000215632
204	P14685	Psmd3	MOUSE	26S proteasome non-ATPase regulatory subunit 3	61590.6	45006.8	75064	17451.9	0.000309731	0.0002292	0.000368881	0.000220104
205	Q8VEM8	Slc25a3	MOUSE	Phosphate carrier protein, mitochondrial	148474	131723	300339	135915	0.000746655	0.000670808	0.00147594	0.00171416
206	Q9QZD9	Eif3i	MOUSE	Eukaryotic translation initiation factor 3 subunit I	78832.4	84880.5	106490	41738.7	0.000396438	0.000432258	0.000523315	0.000526407
207	Q8C2Q7	Hnrnph1	MOUSE	Heterogeneous nuclear ribonucleoprotein H	301978	291816	260997	97235.4	0.00151861	0.00148609	0.0012826	0.00122633
208	Q3U9G9	Lbr	MOUSE	Lamin-B receptor	141575	126655	186698	107210	0.000711962	0.000644995	0.000917474	0.00135213
209	Q8BVQ9	Psmc2	MOUSE	26S proteasome regulatory subunit 7	79817.8	101109	98065.7	35247.3	0.000401393	0.000514903	0.000481917	0.000444538
210	Q91YE7	Rbm5	MOUSE	RNA-binding protein 5	112363	121000	99413.4	26390.6	0.000565058	0.000616197	0.00048854	0.000332838
211	Q60972	Rbbp4	MOUSE	Histone-binding protein RBBP4	23068.6	21773.8	26522.8	8658.09	0.000116009	0.000110884	0.000130339	0.000109196
212	A1BN54	Actn1	MOUSE	Alpha actinin 1a	104124	92610.5	72592.5	23154.9	0.000523625	0.000471624	0.000356736	0.000292029
213	Q6A0A9	FAM120A	MOUSE	Constitutive coactivator of PPAR-gamma-like protein 1	56504.8	58620.9	55065.2	18150.6	0.000284155	0.00029853	0.000270603	0.000228916
214	Q9DBR0	Akap8	MOUSE	A-kinase anchor protein 8	87872.4	71996.1	75020	14335.9	0.000441899	0.000366644	0.000368665	0.000180804
215	Q04750	Top1	MOUSE	DNA topoisomerase 1	80447.8	63715.2	92066.6	36447	0.000404561	0.000324473	0.000452436	0.000459669
216	Q9R0U0	Srsf10	MOUSE	Serine/arginine-rich splicing factor 10	606914	674319	583810	184054	0.00305209	0.003434	0.00286897	0.00232129
217	P80315	Cct4	MOUSE	T-complex protein 1 subunit delta	58797.5	54206.3	108117	42370	0.000295685	0.000276048	0.00053131	0.00053437
218	Q9JHU4	Dync1h1	MOUSE	Cytoplasmic dynein 1 heavy chain 1	22123.7	28362.9	44569.4	23535.6	0.000111257	0.00014444	0.000219024	0.00029683
219	Q80XR5	U2af2	MOUSE	U2 snRNP auxiliary factor large subunit	181621	182949	141387	57664.2	0.000913349	0.000931676	0.000694807	0.00072726
220	P08752	Gnai2	MOUSE	Guanine nucleotide-binding protein G(i) subunit alpha-2	134502	124654	159843	51691.5	0.000676394	0.000634805	0.000785505	0.000651932
221	P47754	Capza2	MOUSE	F-actin-capping protein subunit alpha-2	313272	275501	384611	196596	0.0015754	0.001403	0.00189006	0.00247947
222	P61327	Magoh	MOUSE	Protein mago nashi homolog	345630	395874	380859	144965	0.00173813	0.00201601	0.00187163	0.0018283
223	Q8R1B4	Eif3c	MOUSE	Eukaryotic translation initiation factor 3 subunit C	56086.4	65539.1	99875.3	40026	0.000282051	0.000333761	0.00049081	0.000504807
224	P62960	Ybx1	MOUSE	Nuclease-sensitive element-binding protein 1	272728	256854	237666	90318	0.00137151	0.00130804	0.00116794	0.00113909
225	E9Q1T1	Camk2d	MOUSE	Calcium/calmodulin-dependent protein kinase type II subunit delta	93297.8	75533	78300.3	38907.9	0.000469182	0.000384656	0.000384785	0.000490706
226	B2M1R7	Pcbp2	MOUSE	Poly(rC)-binding protein 2	112470	111756	163718	69320.1	0.000565598	0.000569123	0.000804548	0.000874264
227	Q9JKR6	Hyou1	MOUSE	Hypoxia up-regulated protein 1	37998.6	45867.4	76454.1	28876.5	0.00019109	0.000233582	0.000375713	0.00036419
228	P35550	Fbl	MOUSE	rRNA 2'-O-methyltransferase fibrillarin	197611	186503	270740	115755	0.000993759	0.000949777	0.00133048	0.0014599
229	P60843	Eif4a1	MOUSE	Eukaryotic initiation factor 4A-I	93074	62279.3	194800	60246.3	0.000468057	0.000317161	0.000957292	0.000759825
230	Q8VIJ6	Sfpq	MOUSE	Splicing factor, proline- and glutamine-rich	42163	43145.9	68317.7	23821.8	0.000212032	0.000219723	0.000335729	0.00030044
231	Q5XJF6	Rpl10a	MOUSE	Ribosomal protein	985113	1.03975e+06	1.09402e+06	440605	0.004954	0.00529499	0.00537627	0.0055569
232	P61161	Actr2	MOUSE	Actin-related protein 2	153236	128598	95699.9	36331.8	0.000770602	0.000654894	0.000470291	0.000458217
233	Q8BFR5	Tufm	MOUSE	Elongation factor Tu, mitochondrial	87575.1	86682.2	122452	50236.8	0.000440404	0.000441433	0.000601758	0.000633586
234	Q8BVY0	Rsl1d1	MOUSE	Ribosomal L1 domain-containing protein 1	76313.9	91350.6	111791	22904.9	0.000383773	0.000465208	0.000549365	0.000288876
235	P25444	Rps2	MOUSE	40S ribosomal protein S2	878799	850239	916669	379406	0.00441936	0.00432988	0.00450472	0.00478507
236	Q6ZWZ7	Rpl17	MOUSE	60S ribosomal protein L17	795609	840400	894856	361439	0.00400101	0.00427978	0.00439752	0.00455847
237	Q8BJS4	Sun2	MOUSE	SUN domain-containing protein 2	46522.9	60005.6	26467.3	8496.27	0.000233958	0.000305582	0.000130066	0.000107155
238	Q91YR1	Twf1	MOUSE	Twinfilin-1	143915	110868	100261	60568.6	0.000723729	0.000564603	0.000492704	0.00076389
239	P62259	Ywhae	MOUSE	14-3-3 protein epsilon	36390.9	45416.2	63497.2	25231	0.000183005	0.000231284	0.000312039	0.000318214
240	Q3UEB3	Puf60	MOUSE	Poly(U)-binding-splicing factor PUF60	98068.5	93191.9	63739.6	21453	0.000493173	0.000474584	0.000313231	0.000270565
241	F6YVP7	Gm10260	MOUSE	Uncharacterized protein	734629	769209	869988	403031	0.00369435	0.00391723	0.00427532	0.00508303
242	P60229	Eif3e	MOUSE	Eukaryotic translation initiation factor 3 subunit E	42328.4	54883	56801.8	16401.3	0.000212864	0.000279495	0.000279137	0.000206853
243	Q9CXY6	Ilf2	MOUSE	Interleukin enhancer-binding factor 2	84517.1	96275.5	81018	26502.8	0.000425026	0.000490288	0.000398141	0.000334253
244	Q921K2	Parp1	MOUSE	Poly [ADP-ribose] polymerase	24986.7	23320.1	47885.8	19593	0.000125655	0.000118759	0.000235321	0.000247106
245	Q6DFW4	Nop58	MOUSE	Nucleolar protein 58	46059.5	58002.2	93898.9	44051.6	0.000231627	0.000295379	0.000461441	0.000555578
246	P47962	Rpl5	MOUSE	60S ribosomal protein L5	287167	266545	275332	87581.5	0.00144413	0.00135739	0.00135304	0.00110458
247	P62242	Rps8	MOUSE	40S ribosomal protein S8	855074	844760	940337	367676	0.00430006	0.00430198	0.00462103	0.00463712
248	P80316	Cct5	MOUSE	T-complex protein 1 subunit epsilon	31593.6	28350.8	64010	24685.9	0.00015888	0.000144378	0.000314559	0.000311338
249	A0A1D5RM85	Rpl18a	MOUSE	60S ribosomal protein L18a (Fragment)	221000	218583	276454	81638.7	0.00111138	0.00111315	0.00135856	0.00102963
250	Q9D2G2	Dlst	MOUSE	Dihydrolipoyllysine-residue succinyltransferase component of 2-oxoglutarate dehydrogenase complex, mitochondrial	75700.7	70144.6	53888.8	26289.3	0.000380689	0.000357215	0.000264822	0.000331561
251	P62301	Rps13	MOUSE	40S ribosomal protein S13	791779	860594	903100	394451	0.00398175	0.00438262	0.00443803	0.00497482
252	Q6P542	Abcf1	MOUSE	ATP-binding cassette sub-family F member 1	33545.3	42174.6	56431.3	21191.2	0.000168695	0.000214776	0.000277316	0.000267263
253	P06800	Ptprc	MOUSE	Receptor-type tyrosine-protein phosphatase C	67778	63586.1	137294	52839.5	0.000340846	0.000323816	0.000674695	0.000666411
254	P62754	Rps6	MOUSE	40S ribosomal protein S6	693393	674224	753598	269857	0.00348698	0.00343352	0.00370335	0.00340343
255	P62918	Rpl8	MOUSE	60S ribosomal protein L8	584453	523626	604226	209937	0.00293914	0.00266659	0.0029693	0.00264772
256	Q61286	Tcf12	MOUSE	Transcription factor 12	61187.6	59002.7	26763.6	12964.2	0.000307705	0.000300474	0.000131523	0.000163504
257	P49710	Hcls1	MOUSE	Hematopoietic lineage cell-specific protein	111778	91256.8	113684	37838.4	0.000562118	0.00046473	0.000558668	0.000477217
258	P62751	Rpl23a	MOUSE	60S ribosomal protein L23a	772113	754658	807692	291860	0.00388286	0.00384313	0.00396918	0.00368094
259	P62806	Hist1h4a	MOUSE	Histone H4	3.08169e+06	3.27691e+06	5.26735e+06	2.12545e+06	0.0154974	0.0166878	0.025885	0.0268061
260	Q3UKW2	Calm1	MOUSE	Calmodulin-1	1.46478e+06	1.30245e+06	990826	427490	0.00736618	0.0066328	0.00486914	0.00539149
261	Q3UKJ7	Smu1	MOUSE	WD40 repeat-containing protein SMU1	60749.4	64239.7	39776.1	11465.3	0.000305501	0.000327144	0.000195469	0.000144601
262	P62245	Rps15a	MOUSE	40S ribosomal protein S15a	1.28e+06	1.21532e+06	1.25089e+06	478290	0.00643697	0.00618909	0.00614716	0.00603219
263	Q61029	Tmpo	MOUSE	Lamina-associated polypeptide 2, isoforms beta/delta/epsilon/gamma	93061.3	95529.8	123311	34153.2	0.000467993	0.00048649	0.000605978	0.000430739
264	P17918	Pcna	MOUSE	Proliferating cell nuclear antigen	91612.3	95249.7	116748	34718.8	0.000460706	0.000485064	0.000573727	0.000437873
265	A2A4P0	Dhx8	MOUSE	ATP-dependent RNA helicase DHX8	36193.7	38390.3	25816.2	7989.19	0.000182013	0.000195504	0.000126866	0.00010076
266	Q9CWZ3	Rbm8a	MOUSE	RNA-binding protein 8A	500090	514656	481033	180294	0.00251489	0.00262091	0.00236391	0.00227386
267	A0A1B0GX25	Hdac6	MOUSE	Histone deacetylase 6 (Fragment)	39832.8	50063.9	41583.9	15774	0.000200314	0.000254953	0.000204353	0.000198942
268	A2AGN7	Psmc3	MOUSE	26S proteasome regulatory subunit 6A	74019.3	76973.1	106004	36149.8	0.000372233	0.00039199	0.000520927	0.000455921
269	P14206	Rpsa	MOUSE	40S ribosomal protein SA	180501	151463	228217	87581	0.000907714	0.000771332	0.00112151	0.00110457
270	Q9D8S5	Srsf5	MOUSE	MCG7614, isoform CRA_c	100980	113460	96457.6	27541	0.000507817	0.0005778	0.000474014	0.000347346
271	O70194	Eif3d	MOUSE	Eukaryotic translation initiation factor 3 subunit D	104057	89858.5	133225	50095.4	0.000523291	0.000457609	0.000654697	0.000631802
272	Q99MR6	Srrt	MOUSE	Serrate RNA effector molecule homolog	80040.4	76921.3	69357.3	22929.1	0.000402512	0.000391726	0.000340837	0.000289181
273	A0A0U1RNJ1	Fasn	MOUSE	Fatty acid synthase	30693.6	86717.8	63533.7	18751.1	0.000154354	0.000441615	0.000312219	0.000236488
274	P54276	Msh6	MOUSE	DNA mismatch repair protein Msh6	37176.6	45142.3	81069.4	35014.2	0.000186956	0.000229889	0.000398394	0.000441599
275	P80317	Cct6a	MOUSE	T-complex protein 1 subunit zeta	54331.8	61895	116482	44273.2	0.000273227	0.000315203	0.000572417	0.000558373
276	Q99ME9	Gtpbp4	MOUSE	Nucleolar GTP-binding protein 1	30404.7	31302.3	42801.6	10406.6	0.000152901	0.000159409	0.000210337	0.000131248
277	P14131	Rps16	MOUSE	40S ribosomal protein S16	1.21254e+06	1.23861e+06	1.31549e+06	591418	0.00609772	0.0063077	0.00646463	0.00745895
278	Q7TNC4	Luc7l2	MOUSE	Putative RNA-binding protein Luc7-like 2	106726	108618	81985.3	46961.8	0.000536711	0.000553142	0.000402894	0.000592281
279	Q99JY9	Actr3	MOUSE	Actin-related protein 3	38780.1	30270.7	33769.9	4873.55	0.00019502	0.000154155	0.000165953	6.14652e-05
280	P27773	Pdia3	MOUSE	Protein disulfide-isomerase A3	21127.1	19687.7	51531.4	13059.5	0.000106245	0.000100261	0.000253237	0.000164706
281	Q5SUF2	Luc7l3	MOUSE	Luc7-like protein 3	114537	110428	80124	27633.4	0.000575989	0.000562359	0.000393747	0.000348512
282	Q91YZ8	Pabpc4	MOUSE	Polyadenylate-binding protein	128114	122075	109489	39402.7	0.000644268	0.000621674	0.000538053	0.000496946
283	Q9D8W5	Psmd12	MOUSE	26S proteasome non-ATPase regulatory subunit 12	10886.3	15738.5	21053.3	10330.9	5.47456e-05	8.01493e-05	0.00010346	0.000130293
284	Q9Z315	Sart1	MOUSE	U4/U6.U5 tri-snRNP-associated protein 1	35085.2	53972.8	33655.3	14782.1	0.000176439	0.000274859	0.00016539	0.000186432
285	Q9D8N0	Eef1g	MOUSE	Elongation factor 1-gamma	67094.6	56795.9	120307	42351.3	0.00033741	0.000289236	0.000591217	0.000534134
286	P62192	Psmc1	MOUSE	26S proteasome regulatory subunit 4	73071.9	72241.3	85320	52486.1	0.000367469	0.000367893	0.000419282	0.000661954
287	P47963	Rpl13	MOUSE	60S ribosomal protein L13	1.19701e+06	1.13366e+06	1.18899e+06	458186	0.00601959	0.00577322	0.00584295	0.00577863
288	P61358	Rpl27	MOUSE	60S ribosomal protein L27	1.22824e+06	1.14424e+06	1.31488e+06	376930	0.00617665	0.00582709	0.00646164	0.00475384
289	S4R1W5	Rbm6	MOUSE	RNA-binding motif protein 6	61084.4	52370.1	35687.1	12339.3	0.000307186	0.000266697	0.000175374	0.000155624
290	Q9D0B0	Srsf9	MOUSE	Serine/arginine-rich splicing factor 9	214586	210741	216811	72110.4	0.00107912	0.00107321	0.00106546	0.000909456
291	P62281	Rps11	MOUSE	40S ribosomal protein S11	940517	432.983	1.01139e+06	457698	0.00472974	2.20499e-06	0.00497018	0.00577248
292	Q9DBR1	Xrn2	MOUSE	5'-3' exoribonuclease 2	74417.7	66093.2	65953.1	22351.4	0.000374237	0.000336583	0.000324108	0.000281896
293	Q8VI63	Mob2	MOUSE	MOB kinase activator 2	330437	294496	293948	103155	0.00166172	0.00149974	0.00144453	0.00130099
294	P99027	Rplp2	MOUSE	60S acidic ribosomal protein P2	724798	716573	404617	132317	0.00364491	0.00364918	0.00198838	0.00166877
295	Q9CQJ4	Rnf2	MOUSE	E3 ubiquitin-protein ligase RING2	18952.8	5510.24	289875	103142	9.53111e-05	2.80612e-05	0.00142451	0.00130083
296	P54823	Ddx6	MOUSE	Probable ATP-dependent RNA helicase DDX6	67653	77929.9	90590.1	35627.9	0.000340218	0.000396862	0.00044518	0.000449339
297	Q925I1	Atad3	MOUSE	ATPase family AAA domain-containing protein 3	45586.2	47341.9	53010	21609.4	0.000229247	0.000241091	0.000260503	0.000272538
298	Q91ZW3	Smarca5	MOUSE	SWI/SNF-related matrix-associated actin-dependent regulator of chromatin subfamily A member 5	12449.2	11942	24432.9	9337.78	6.26053e-05	6.0815e-05	0.000120069	0.000117768
299	Q6PE01	Snrnp40	MOUSE	U5 small nuclear ribonucleoprotein 40 kDa protein	160457	169178	134000	25317.9	0.000806916	0.000861546	0.000658507	0.000319309
300	Q62318	Trim28	MOUSE	Transcription intermediary factor 1-beta	97059	83922.4	161796	55343.7	0.000488097	0.000427379	0.000795103	0.000697994
301	A0A140T8T4	Rpl9-ps6	MOUSE	Uncharacterized protein	488534	596528	612836	262799	0.00245677	0.00303785	0.00301161	0.00331441
302	P26516	Psmd7	MOUSE	26S proteasome non-ATPase regulatory subunit 7	15446.4	16791.4	21293.4	2493.32	7.76778e-05	8.55109e-05	0.00010464	3.14458e-05
303	P62889	Rpl30	MOUSE	60S ribosomal protein L30	577766	523895	534385	206704	0.00290551	0.00266796	0.00262609	0.00260695
304	P97310	Mcm2	MOUSE	DNA replication licensing factor MCM2	32415.8	33383.6	71330.4	22340.7	0.000163015	0.000170008	0.000350534	0.00028176
305	Q9Z110	Aldh18a1	MOUSE	Delta-1-pyrroline-5-carboxylate synthase	45039.1	49028.1	64908.5	28262.8	0.000226496	0.000249678	0.000318975	0.00035645
306	P61205	Arf3	MOUSE	ADP-ribosylation factor 3	51448.7	51919	129511	56191.7	0.000258729	0.0002644	0.000636446	0.00070869
307	A2AF47	Dock11	MOUSE	Dedicator of cytokinesis protein 11	7131.2	9838.06	23515.6	6903.89	3.58619e-05	5.01008e-05	0.000115561	8.70717e-05
308	P35564	Canx	MOUSE	Calnexin	28338	23448.3	38893.4	15750.7	0.000142508	0.000119412	0.000191131	0.000198648
309	P68040	Rack1	MOUSE	Receptor of activated protein C kinase 1	49638.6	61654.7	105983	30060.4	0.000249626	0.00031398	0.000520825	0.000379121
310	Q8C2Q8	Atp5c1	MOUSE	ATP synthase subunit gamma	193630	191896	307129	119871	0.000973739	0.000977243	0.0015093	0.00151181
311	Q6NS46	Pdcd11	MOUSE	Protein RRP5 homolog	29411.8	23126.9	31829.2	20934.9	0.000147908	0.000117775	0.000156416	0.000264031
312	Q8K297	Colgalt1	MOUSE	Procollagen galactosyltransferase 1	77623.8	78223.6	125208	37677.2	0.00039036	0.000398358	0.000615301	0.000475184
313	A2AMV1	Mrto4	MOUSE	Ribosome assembly factor mrt4	62714.3	26371.1	55250.9	19625.9	0.000315382	0.000134296	0.000271515	0.000247521
314	F8WHX0	Clk2	MOUSE	Dual-specificity protein kinase CLK2	44666.4	38830.3	20363.5	7328.01	0.000224621	0.000197745	0.000100071	9.24207e-05
315	Q5SQB0	Npm1	MOUSE	Nucleophosmin	459939	461565	408083	156975	0.00231297	0.00235054	0.00200541	0.00197976
316	P63276	Rps17	MOUSE	40S ribosomal protein S17	308784	291195	298578	121483	0.00155284	0.00148293	0.00146728	0.00153214
317	P61164	Actr1a	MOUSE	Alpha-centractin	27395	27384	27863.2	6978.79	0.000137766	0.000139454	0.000136926	8.80164e-05
318	Q80YR5	Safb2	MOUSE	Scaffold attachment factor B2	2200.8	2317.98	2757.79	308.394	1.10676e-05	1.18044e-05	1.35524e-05	3.88946e-06
319	O89053	Coro1a	MOUSE	Coronin-1A	88199.5	80353.1	166811	66403.3	0.000443544	0.000409203	0.000819746	0.000837478
320	P49717	Mcm4	MOUSE	DNA replication licensing factor MCM4	42508.8	37235	76043.2	32225	0.000213771	0.000189621	0.000373693	0.000406421
321	Q8CGP7	Hist1h2ak	MOUSE	Histone H2A type 1-K	1948.65	1766.56	25470.8	607.542	9.79948e-06	8.99631e-06	0.000125169	7.66232e-06
322	Q99LE6	Abcf2	MOUSE	ATP-binding cassette sub-family F member 2	49549.4	50601.4	50824.3	19517.1	0.000249177	0.00025769	0.000249762	0.000246149
323	E9Q317	Sap18	MOUSE	Histone deacetylase complex subunit SAP18	157180	160024	233430	82706.3	0.000790437	0.00081493	0.00114713	0.00104309
324	Q8BZR9	Ncbp3	MOUSE	Nuclear cap-binding protein subunit 3	74909.5	84393.3	75780.7	23295.4	0.00037671	0.000429777	0.000372404	0.000293802
325	Q9Z1Z2	Strap	MOUSE	Serine-threonine kinase receptor-associated protein	32487.2	27900.4	48916.9	10344.3	0.000163374	0.000142084	0.000240389	0.000130462
326	Q60737	Csnk2a1	MOUSE	Casein kinase II subunit alpha	74905.6	66468	80769.6	28986.2	0.00037669	0.000338492	0.00039692	0.000365574
327	I7HLV2	Rpl10	MOUSE	60S ribosomal protein L10 (Fragment)	497593	545782	561254	237269	0.00250233	0.00277942	0.00275813	0.00299243
328	P01899	H2-D1	MOUSE	H-2 class I histocompatibility antigen, D-B alpha chain	24911.7	21252.6	52811.1	18276.1	0.000125278	0.00010823	0.000259526	0.000230498
329	G3UX26	Vdac2	MOUSE	Voltage-dependent anion-selective channel protein 2	100070	77819.9	196082	93642.5	0.000503241	0.000396302	0.000963591	0.00118102
330	E9Q800	Immt	MOUSE	MICOS complex subunit MIC60	15736.9	30624.6	29874.1	19555.6	7.9139e-05	0.000155957	0.000146808	0.000246635
331	Q921F2	Tardbp	MOUSE	TAR DNA-binding protein 43	147432	165322	208162	82207.8	0.000741417	0.00084191	0.00102296	0.0010368
332	A0A1W2P7Q9	Myl6	MOUSE	Myosin light polypeptide 6	304450	286150	201167	63890.2	0.00153104	0.00145724	0.000988581	0.000805782
333	Q8BJ05	Zc3h14	MOUSE	Zinc finger CCCH domain-containing protein 14	36855.3	38302.7	24331.1	10097.3	0.000185341	0.000195059	0.000119569	0.000127347
334	Q8JZU2	Slc25a1	MOUSE	Tricarboxylate transport protein, mitochondrial	135437	139069	223734	89990.8	0.000681095	0.000708215	0.00109948	0.00113496
335	A0A140LIZ5	Psmc4	MOUSE	26S proteasome regulatory subunit 6B	9464.58	21071.3	20906	10351.9	4.75961e-05	0.000107306	0.000102737	0.000130558
336	P57784	Snrpa1	MOUSE	U2 small nuclear ribonucleoprotein A'	77536.9	86141.4	66675.8	22464.8	0.000389923	0.00043868	0.00032766	0.000283325
337	P68033	Actc1	MOUSE	Actin, alpha cardiac muscle 1	2.98847e+06	2.77119e+06	3.22011e+06	2.34163e+06	0.0150286	0.0141125	0.0158243	0.0295326
338	O35226	Psmd4	MOUSE	26S proteasome non-ATPase regulatory subunit 4	93587.4	95988.5	118180	44505.7	0.000470639	0.000488826	0.000580763	0.000561305
339	F6SVV1	Gm9493	MOUSE	40S ribosomal protein S7	476605	561295	496664	250428	0.00239678	0.00285842	0.00244072	0.00315839
340	Q8BL97	Srsf7	MOUSE	Serine/arginine-rich splicing factor 7	1.30098e+06	1.36767e+06	1.19458e+06	392956	0.00654247	0.00696493	0.00587045	0.00495595
341	Q60749	Khdrbs1	MOUSE	KH domain-containing, RNA-binding, signal transduction-associated protein 1	103576	108920	108288	31884	0.000520869	0.000554679	0.000532151	0.000402121
342	Q6ZWX6	Eif2s1	MOUSE	Eukaryotic translation initiation factor 2 subunit 1	21347.8	18061.6	23782.7	6277.48	0.000107355	9.19797e-05	0.000116874	7.91715e-05
343	P62264	Rps14	MOUSE	40S ribosomal protein S14	509239	524291	550772	202449	0.0025609	0.00266998	0.00270662	0.00255329
344	Q8R050	Gspt1	MOUSE	Eukaryotic peptide chain release factor GTP-binding subunit ERF3A	33275.7	27501	37693.1	4603.48	0.000167339	0.00014005	0.000185232	5.8059e-05
345	P35979	Rpl12	MOUSE	60S ribosomal protein L12	576655	562158	518888	192132	0.00289992	0.00286282	0.00254993	0.00242317
346	P43247	Msh2	MOUSE	DNA mismatch repair protein Msh2	35117.7	33670.1	58532.9	18523.2	0.000176602	0.000171467	0.000287644	0.000233615
347	P19253	Rpl13a	MOUSE	60S ribosomal protein L13a	841943	981096	1.13347e+06	387598	0.00423402	0.00499628	0.00557011	0.00488838
348	P01869	Ighg1	MOUSE	Ig gamma-1 chain C region, membrane-bound form	572645	439693	919490	215454	0.00287975	0.00223916	0.00451858	0.00271731
349	Q9CX86	Hnrnpa0	MOUSE	Heterogeneous nuclear ribonucleoprotein A0	283994	286137	288896	105548	0.00142817	0.00145717	0.0014197	0.00133117
350	P62962	Pfn1	MOUSE	Profilin-1	68593.3	66136	225852	95515	0.000344947	0.000336801	0.00110989	0.00120463
351	Q99K48	Nono	MOUSE	Non-POU domain-containing octamer-binding protein	67393.8	61894.8	110226	33856.5	0.000338914	0.000315203	0.000541677	0.000426998
352	A0A0G2JEU1	Aldh2	MOUSE	Aldehyde dehydrogenase, mitochondrial	28602.1	42920.5	92356.3	46944.5	0.000143836	0.000218575	0.00045386	0.000592063
353	P67778	Phb	MOUSE	Prohibitin	39113.4	34004.2	76746.4	27954.5	0.000196696	0.000173168	0.000377149	0.000352562
354	Q8CI11	Gnl3	MOUSE	Guanine nucleotide-binding protein-like 3	27929.4	31493	34307.4	10567.6	0.000140453	0.00016038	0.000168594	0.000133279
355	A2ACG7	Rpn2	MOUSE	Dolichyl-diphosphooligosaccharide--protein glycosyltransferase subunit 2	17482.1	18937	33204	13749.6	8.79151e-05	9.64378e-05	0.000163172	0.000173409
356	J3QMG3	Vdac3	MOUSE	Voltage-dependent anion-selective channel protein 3	30117.1	35081.3	86070.8	35384.6	0.000151455	0.000178653	0.000422971	0.00044627
357	G3UW85	Erh	MOUSE	Enhancer of rudimentary homolog	6.33525e+06	6.63515e+06	5.84737e+06	1.97867e+06	0.0318591	0.0337899	0.0287353	0.024955
358	Q9CQM8	Rpl21	MOUSE	60S ribosomal protein L21	489166	493975	479640	199252	0.00245995	0.00251559	0.00235706	0.00251296
359	Q99JI4	Psmd6	MOUSE	26S proteasome non-ATPase regulatory subunit 6	44734.6	57342.1	52536	7672.36	0.000224964	0.000292018	0.000258174	9.67637e-05
360	Q6ZWY9	Hist1h2bc	MOUSE	Histone H2B type 1-C/E/G	4.86078e+06	4.62481e+06	7.16531e+06	2.77914e+06	0.0244442	0.0235521	0.0352119	0.0350505
361	P62830	Rpl23	MOUSE	60S ribosomal protein L23	687747	692410	713199	355809	0.00345859	0.00352613	0.00350482	0.00448746
362	Q8CF89	Tab1	MOUSE	TGF-beta-activated kinase 1 and MAP3K7-binding protein 1	54798.4	58777.9	31677.4	6250.78	0.000275574	0.000299329	0.00015567	7.88347e-05
363	Q9ESX5	Dkc1	MOUSE	H/ACA ribonucleoprotein complex subunit DKC1	29771.2	32537	49442	17375	0.000149715	0.000165696	0.000242969	0.000219133
364	B1AVH5	Coro2a	MOUSE	Coronin	80476.5	75910.6	90290.6	34168.2	0.000404706	0.000386579	0.000443709	0.000430928
365	Q542V3	Srsf4	MOUSE	Serine/arginine-rich-splicing factor 4	98353.6	102845	59701.7	25830.5	0.000494607	0.000523743	0.000293387	0.000325774
366	Q9R190	Mta2	MOUSE	Metastasis-associated protein MTA2	21073	18607	30308.2	13364	0.000105973	9.47569e-05	0.000148941	0.000168547
367	A0A140T8I9	Pi4ka	MOUSE	Phosphatidylinositol 4-kinase alpha	18433.8	29896.9	22626.9	27793.7	9.27011e-05	0.000152252	0.000111194	0.000350534
368	P61255	Rpl26	MOUSE	60S ribosomal protein L26	566387	524791	563701	251972	0.00284828	0.00267252	0.00277016	0.00317786
369	Q9CZX8	Rps19	MOUSE	40S ribosomal protein S19	583066	540212	507432	228368	0.00293216	0.00275106	0.00249364	0.00288018
370	P62267	Rps23	MOUSE	40S ribosomal protein S23	328906	333675	359186	150551	0.00165402	0.00169926	0.00176512	0.00189874
371	P41133	Id3	MOUSE	DNA-binding protein inhibitor ID-3	291489	274419	233984	93659.9	0.00146586	0.00139749	0.00114985	0.00118124
372	Q8BSH9	Nap1l1	MOUSE	Nucleosome assembly protein 1-like 1, isoform CRA_b	87048.2	85362.7	91115.4	32800.6	0.000437754	0.000434714	0.000447761	0.00041368
373	Q3U5C5	Apobec3	MOUSE	Apolipoprotein B mRNA editing enzyme, catalytic polypeptide 3	43961.3	36908	42297.9	15836.2	0.000221075	0.000187956	0.000207861	0.000199726
374	E9QP00	Tra2a	MOUSE	Transformer-2 protein homolog alpha	443748	470567	459767	147687	0.00223155	0.00239639	0.0022594	0.00186262
375	P62137	Ppp1ca	MOUSE	Serine/threonine-protein phosphatase PP1-alpha catalytic subunit	23433.4	23278.4	31162.8	11684.7	0.000117844	0.000118546	0.000153141	0.000147367
376	Q564E2	Ldha	MOUSE	L-lactate dehydrogenase	40152.7	35969.2	62218.9	24629	0.000201923	0.000183175	0.000305758	0.000310621
377	Q64343	Abcg1	MOUSE	ATP-binding cassette sub-family G member 1	34379.9	31592.4	42466.2	29052.3	0.000172892	0.000160886	0.000208689	0.000366408
378	P80313	Cct7	MOUSE	T-complex protein 1 subunit eta	27161.2	26255.1	46784.7	16112.6	0.00013659	0.000133705	0.00022991	0.000203212
379	Q8BK67	Rcc2	MOUSE	Protein RCC2	149052	146337	173427	65703.4	0.000749564	0.00074523	0.000852257	0.00082865
380	Q9WTM5	Ruvbl2	MOUSE	RuvB-like 2	31984.7	27569.2	47891.7	21383.6	0.000160847	0.000140398	0.000235351	0.00026969
381	Q9Z1M8	Ik	MOUSE	Protein Red	57581.9	64878.4	59315.3	17155.5	0.000289572	0.000330397	0.000291489	0.000216365
382	G3UY42	Pabpn1	MOUSE	Polyadenylate-binding protein 2	185736	200379	166075	60204.8	0.000934043	0.00102044	0.000816131	0.000759302
383	P17742	Ppia	MOUSE	Peptidyl-prolyl cis-trans isomerase A	85340.2	120642	284999	91434.7	0.000429165	0.000614376	0.00140055	0.00115317
384	G3X9Q3	Arhgap45	MOUSE	Histocompatibility (Minor) HA-1, isoform CRA_a	2031.9	9454.52	598.365	467.871	1.02182e-05	4.81477e-05	2.9405e-06	5.90078e-06
385	Q61753	Phgdh	MOUSE	D-3-phosphoglycerate dehydrogenase	48880.1	42952.5	85554.5	30945.9	0.000245812	0.000218738	0.000420434	0.00039029
386	Q8BP67	Rpl24	MOUSE	60S ribosomal protein L24	520026	538248	571509	216020	0.00261514	0.00274106	0.00280852	0.00272444
387	Q9CXW4	Rpl11	MOUSE	60S ribosomal protein L11	633424	601929	658772	248630	0.00318541	0.00306536	0.00323735	0.00313572
388	F8WHW6	Pip5k1c	MOUSE	Phosphatidylinositol 4-phosphate 5-kinase type-1 gamma	37935.6	43084.7	42784.3	10509.1	0.000190773	0.000219411	0.000210252	0.000132541
389	P60122	Ruvbl1	MOUSE	RuvB-like 1	27008.8	35029	45525.3	12385.6	0.000135824	0.000178387	0.000223722	0.000156207
390	Q8C0T5	Sipa1l1	MOUSE	Signal-induced proliferation-associated 1-like protein 1	17872.6	16712.7	7066.2	3293.85	8.98789e-05	8.51103e-05	3.47249e-05	4.1542e-05
391	Q5SQX6	Cyfip2	MOUSE	Cytoplasmic FMR1-interacting protein 2	27207.2	27805.8	44670.6	14782.5	0.000136821	0.000141602	0.000219521	0.000186436
392	P62317	Snrpd2	MOUSE	Small nuclear ribonucleoprotein Sm D2	380841	414190	238023	96069.6	0.0019152	0.00210929	0.0011697	0.00121163
393	Q62191	Trim21	MOUSE	E3 ubiquitin-protein ligase TRIM21	18970.3	19440.6	10928.6	2239.09	9.53992e-05	9.90024e-05	5.37056e-05	2.82393e-05
394	G5E8G0	Hnrnpd	MOUSE	Heterogeneous nuclear ribonucleoprotein D, isoform CRA_b	405399	395961	417599	151458	0.0020387	0.00201645	0.00205217	0.00191019
395	P43275	Hist1h1a	MOUSE	Histone H1.1	262383	240279	261018	103513	0.00131949	0.00122363	0.0012827	0.00130551
396	Q3ULG5	Mcm6	MOUSE	DNA helicase	12052.7	5084.71	37094.5	8273.31	6.06116e-05	2.58941e-05	0.000182291	0.000104343
397	F8WGL3	Cfl1	MOUSE	Cofilin-1	345005	310950	482579	194373	0.00173498	0.00158353	0.0023715	0.00245143
398	P62827	Ran	MOUSE	GTP-binding nuclear protein Ran	105326	97981.8	259576	81034.3	0.000529671	0.000498977	0.00127561	0.001022
399	O09106	Hdac1	MOUSE	Histone deacetylase 1	16032.5	18913.3	20209.9	7922.77	8.06253e-05	9.63169e-05	9.93162e-05	9.99219e-05
400	Q9R0E1	Plod3	MOUSE	Procollagen-lysine,2-oxoglutarate 5-dioxygenase 3	46831	35635.7	59958.3	17398.9	0.000235507	0.000181477	0.000294649	0.000219434
401	P62315	Snrpd1	MOUSE	Small nuclear ribonucleoprotein Sm D1	509375	543820	356316	176463	0.00256158	0.00276943	0.00175102	0.00222555
402	P62911	Rpl32	MOUSE	60S ribosomal protein L32	221169	233958	251702	71681.3	0.00111223	0.00119144	0.00123692	0.000904043
403	O35730	Ring1	MOUSE	E3 ubiquitin-protein ligase RING1	9373.71	9091.12	155690	52204.8	4.71392e-05	4.6297e-05	0.000765094	0.000658406
404	E9PW20	Chtop	MOUSE	Chromatin target of PRMT1 protein	136708	134652	157645	61268.1	0.000687488	0.000685723	0.000774703	0.000772712
405	P68372	Tubb4b	MOUSE	Tubulin beta-4B chain	152266	174560	218768	89514.5	0.000765728	0.000888956	0.00107508	0.00112896
406	Q8R5L1	C1qbp	MOUSE	Complement component 1 Q subcomponent-binding protein, mitochondrial	48035.5	68408.5	82013.6	22146.2	0.000241564	0.000348374	0.000403033	0.000279308
407	A0A1W2P7A1	Rps12	MOUSE	40S ribosomal protein S12	108791	100049	107765	42747.9	0.000547097	0.000509506	0.000529582	0.000539135
408	A0A0R4J031	Trim35	MOUSE	Tripartite motif-containing 35	20494.9	22617	8396	3584.45	0.000103066	0.000115178	4.12599e-05	4.52071e-05
409	P46935	Nedd4	MOUSE	E3 ubiquitin-protein ligase NEDD4	17340.5	20909	24748.1	13463.8	8.72031e-05	0.00010648	0.000121618	0.000169805
410	Q9D287	Bcas2	MOUSE	Pre-mRNA-splicing factor SPF27	59725.2	68947.8	52306.9	15639.8	0.00030035	0.00035112	0.000257048	0.000197249
411	P63037	Dnaja1	MOUSE	DnaJ homolog subfamily A member 1	29965.7	37241.8	49315.6	16278.3	0.000150694	0.000189656	0.000242348	0.000205302
412	Q9CVB6	Arpc2	MOUSE	Actin-related protein 2/3 complex subunit 2	115499	111729	77877.5	23528.3	0.00058083	0.000568986	0.000382707	0.000296739
413	G8JL74	Ptbp3	MOUSE	Polypyrimidine tract-binding protein 3	88522.3	92011.5	121683	40868.5	0.000445167	0.000468573	0.000597977	0.000515433
414	Q8CI08	Slain2	MOUSE	SLAIN motif-containing protein 2	69572.6	62494.8	59640.5	23528.4	0.000349871	0.000318258	0.000293087	0.000296739
415	F6RDI8	Srsf11	MOUSE	Serine/arginine-rich-splicing factor 11 (Fragment)	39799.2	45288.9	28198.5	2370.25	0.000200145	0.000230636	0.000138574	2.98936e-05
416	Q91V55	Rps5	MOUSE	40S ribosomal protein S5	182266	188249	173133	60417.4	0.000916591	0.000958669	0.000850815	0.000761984
417	Q9DCH4	Eif3f	MOUSE	Eukaryotic translation initiation factor 3 subunit F	44324.5	38220.7	57769	53782.1	0.000222902	0.000194641	0.00028389	0.000678299
418	D3Z4V1	Plrg1	MOUSE	Pleiotropic regulator 1	57193.2	58588.1	22991.5	10759.7	0.000287617	0.000298363	0.000112985	0.000135702
419	D3Z3F1	Fip1l1	MOUSE	Pre-mRNA 3'-end-processing factor FIP1 (Fragment)	66039.6	61618.9	29347.5	6343.69	0.000332105	0.000313797	0.00014422	8.00065e-05
420	Q62189	Snrpa	MOUSE	U1 small nuclear ribonucleoprotein A	64576	74334.2	30183.4	10519.8	0.000324744	0.000378551	0.000148328	0.000132676
421	A2AT37	Upf2	MOUSE	UPF2 regulator of nonsense transcripts homolog (Yeast)	17620.6	14637.2	6412.52	9900.22	8.86118e-05	7.45407e-05	3.15126e-05	0.000124861
422	Q3TGU7	Pa2g4	MOUSE	Proliferation-associated 2G4	20066.7	19068	46977.4	20041.7	0.000100913	9.71046e-05	0.000230858	0.000252766
423	Q8R0W6	Ndfip1	MOUSE	NEDD4 family-interacting protein 1	14897.2	33106.5	35903.1	16031.9	7.49159e-05	0.000168597	0.000176436	0.000202195
424	Q80XN0	Bdh1	MOUSE	D-beta-hydroxybutyrate dehydrogenase, mitochondrial	18027.3	25227.2	41874.7	20682.7	9.06571e-05	0.000128471	0.000205782	0.00026085
425	Q569Z5	Ddx46	MOUSE	Probable ATP-dependent RNA helicase DDX46	10325.6	8525.47	12297.8	6110.89	5.19263e-05	4.34164e-05	6.0434e-05	7.70705e-05
426	Q5SX46	Slc25a11	MOUSE	Mitochondrial 2-oxoglutarate/malate carrier protein (Fragment)	48815.9	41688.1	70405.3	21286.6	0.000245489	0.000212299	0.000345987	0.000268467
427	Q99M28	Rnps1	MOUSE	RNA-binding protein with serine-rich domain 1	299111	317173	417959	151345	0.00150419	0.00161522	0.00205395	0.00190876
428	Q6IRU2	Tpm4	MOUSE	Tropomyosin alpha-4 chain	24763.2	28095.3	22841.2	4759.39	0.000124531	0.000143077	0.000112247	6.00254e-05
429	A0A0G2JEP0	Fxr1	MOUSE	Fragile X mental retardation syndrome-related protein 1	73850.2	64963.7	52623.2	18996.2	0.000371383	0.000330831	0.000258602	0.000239579
430	O70551	Srpk1	MOUSE	SRSF protein kinase 1	23475.5	29368.1	34707.3	8732.58	0.000118055	0.000149559	0.00017056	0.000110135
431	Q9JM76	Arpc3	MOUSE	Actin-related protein 2/3 complex subunit 3	67512.5	73076.5	43615.2	15306.5	0.000339511	0.000372146	0.000214335	0.000193046
432	O35350	Capn1	MOUSE	Calpain-1 catalytic subunit	14458.9	19002.2	43141.6	7486.58	7.2712e-05	9.67696e-05	0.000212008	9.44207e-05
433	A0A0R4J000	Kctd5	MOUSE	BTB/POZ domain-containing protein KCTD5	167540	182000	162041	68307.4	0.000842537	0.000926843	0.000796304	0.000861493
434	P97855	G3bp1	MOUSE	Ras GTPase-activating protein-binding protein 1	30040.2	38253.1	39081.6	8847.24	0.000151068	0.000194806	0.000192056	0.000111581
435	Q60864	Stip1	MOUSE	Stress-induced-phosphoprotein 1	16583	31811.6	69554.6	35707.2	8.33935e-05	0.000162002	0.000341807	0.000450338
436	Q9CQ13	Coprs	MOUSE	Coordinator of PRMT5 and differentiation stimulator	62831.9	53889.5	22979.2	10135.3	0.000315973	0.000274435	0.000112925	0.000127826
437	Q9D198	Syf2	MOUSE	Pre-mRNA-splicing factor SYF2	7617.68	3952.88	7950.57	865.529	3.83083e-05	2.01302e-05	3.90709e-05	1.0916e-05
438	H3BJW3	Cpsf6	MOUSE	Cleavage and polyadenylation-specificity factor subunit 6	38538.5	57407.9	54619	15607.1	0.000193805	0.000292353	0.00026841	0.000196836
439	Q8JZN2	Csde1	MOUSE	Cold shock domain-containing protein E1	25054.2	24563.6	26023.1	2888.79	0.000125995	0.000125091	0.000127883	3.64333e-05
440	P84104	Srsf3	MOUSE	Serine/arginine-rich splicing factor 3	1.00948e+06	973575	863828	317244	0.00507655	0.00495798	0.00424505	0.00400107
441	Q641P0	Actr3b	MOUSE	Actin-related protein 3B	43901.3	53121.2	25465.5	13973.9	0.000220774	0.000270522	0.000125143	0.000176239
442	Q60932	Vdac1	MOUSE	Voltage-dependent anion-selective channel protein 1	20450.3	17655.3	42406.8	22048.8	0.000102842	8.99103e-05	0.000208397	0.00027808
443	Q3TBT3	Tmem173	MOUSE	Stimulator of interferon genes protein	86071.2	11049.2	94184.6	209051	0.000432841	5.62684e-05	0.000462844	0.00263655
444	Q9CU62	Smc1a	MOUSE	Structural maintenance of chromosomes protein 1A	13780.5	23464.9	35588.1	14245	6.93003e-05	0.000119496	0.000174888	0.000179658
445	H3BLL3	Lrch4	MOUSE	Leucine-rich repeat and calponin homology domain-containing protein 4	41391.3	18511.4	18959.5	7920.46	0.000208151	9.42704e-05	9.31711e-05	9.98927e-05
446	P16872	Il7r	MOUSE	Interleukin-7 receptor subunit alpha	46191.9	46355.1	69917.6	32974.7	0.000232293	0.000236066	0.000343591	0.000415877
447	P35980	Rpl18	MOUSE	60S ribosomal protein L18	1.20882e+06	1.2483e+06	1.43345e+06	524360	0.006079	0.00635701	0.00704429	0.00661322
448	Q9Z0P5	Twf2	MOUSE	Twinfilin-2	37249.6	31487.9	35649.1	14672	0.000187323	0.000160354	0.000175188	0.000185043
449	Q922R8	Pdia6	MOUSE	Protein disulfide-isomerase A6	19732	22585.2	36170.3	12879.2	9.92294e-05	0.000115016	0.000177749	0.000162432
450	Q9D880	Timm50	MOUSE	Mitochondrial import inner membrane translocase subunit TIM50	14720.6	15106.1	27211	11933.8	7.4028e-05	7.69288e-05	0.000133721	0.000150509
451	Q6ZWZ4	Rpl36	MOUSE	60S ribosomal protein L36	355733	361004	389631	135251	0.00178893	0.00183843	0.00191473	0.00170579
452	D3YZ09	Gar1	MOUSE	H/ACA ribonucleoprotein complex subunit (Fragment)	80139.6	68143.9	101719	44953.8	0.000403011	0.000347026	0.000499868	0.000566956
453	A0A0R4J1E2	Eef1d	MOUSE	Elongation factor 1-delta	26783.6	36642.3	42183.2	22223.4	0.000134691	0.000186603	0.000207298	0.000280281
454	A0A0R4J1E3	Dbn1	MOUSE	Drebrin	73903.1	58247	132924	73472.8	0.000371649	0.000296626	0.000653219	0.000926638
455	Q9D0I9	Rars	MOUSE	Arginine--tRNA ligase, cytoplasmic	23858.5	19516.3	25115.9	10259.2	0.000119981	9.9388e-05	0.000123425	0.000129388
456	Q9QYJ0	Dnaja2	MOUSE	DnaJ homolog subfamily A member 2	48084.8	57245.9	65492.7	16815.9	0.000241812	0.000291528	0.000321846	0.000212081
457	P49443	Ppm1a	MOUSE	Protein phosphatase 1A	29376.4	23228	33914.2	7961.89	0.00014773	0.00011829	0.000166662	0.000100415
458	P70168	Kpnb1	MOUSE	Importin subunit beta-1	16625.1	14912.5	25005.1	17059.7	8.36056e-05	7.59426e-05	0.000122881	0.000215157
459	Q91Z49	Fyttd1	MOUSE	UAP56-interacting factor	30738.3	29610.8	36960.6	14583.4	0.000154579	0.000150795	0.000181633	0.000183926
460	Q920Q6	Msi2	MOUSE	RNA-binding protein Musashi homolog 2	38379.5	45245.3	51698.1	17226.3	0.000193006	0.000230414	0.000254056	0.000217258
461	Q9DB20	Atp5o	MOUSE	ATP synthase subunit O, mitochondrial	64239.9	59891.2	109017	52799	0.000323054	0.000304999	0.000535734	0.000665901
462	P62320	Snrpd3	MOUSE	Small nuclear ribonucleoprotein Sm D3	770517	798066	609482	216480	0.00387483	0.00406419	0.00299513	0.00273024
463	P70670	Naca	MOUSE	Nascent polypeptide-associated complex subunit alpha, muscle-specific form	20725.9	27998.4	37857.3	14390.8	0.000104228	0.000142583	0.00018604	0.000181496
464	P70333	Hnrnph2	MOUSE	Heterogeneous nuclear ribonucleoprotein H2	117078	125802	93653.8	41170.3	0.000588767	0.000640652	0.000460236	0.00051924
465	P67984	Rpl22	MOUSE	60S ribosomal protein L22	361156	357796	336922	124791	0.00181621	0.00182209	0.00165571	0.00157386
466	Q9Z1Q5	Clic1	MOUSE	Chloride intracellular channel protein 1	36396.4	35258.9	119910	50483.2	0.000183032	0.000179558	0.000589263	0.000636693
467	A0A1W2P768	Hist2h3c1	MOUSE	Histone H3.2	720382	699110	1.12584e+06	560495	0.0036227	0.00356025	0.00553261	0.00706895
468	Q99KV1	Dnajb11	MOUSE	DnaJ homolog subfamily B member 11	24747	33048.2	46739.5	15194.8	0.000124449	0.0001683	0.000229689	0.000191637
469	Q8CJG0	Ago2	MOUSE	Protein argonaute-2	31140.8	17095	25427.5	12042	0.000156603	8.70574e-05	0.000124956	0.000151873
470	G5E8R2	Tpm1	MOUSE	Tropomyosin 1, alpha, isoform CRA_k	18125	18801.7	11259.8	2907.09	9.11484e-05	9.57487e-05	5.53331e-05	3.66642e-05
471	Q922B2	Dars	MOUSE	Aspartate--tRNA ligase, cytoplasmic	18830.5	23097.7	36043.4	7590.99	9.4696e-05	0.000117626	0.000177125	9.57374e-05
472	G3X956	Supt16	MOUSE	Suppressor of Ty 16 homolog (S. cerevisiae)	20007.8	12527.4	42661.3	19757.8	0.000100617	6.37964e-05	0.000209647	0.000249185
473	F6YY69	Ywhaq	MOUSE	14-3-3 protein theta (Fragment)	47417.4	57373.3	59268.6	14470.4	0.000238456	0.000292176	0.000291259	0.0001825
474	E0CYH4	Wdr26	MOUSE	WD repeat-containing protein 26	25044.3	39936.6	36194.3	9622.93	0.000125944	0.000203379	0.000177867	0.000121364
475	Q3TWV4	Ap2m1	MOUSE	AP-2 complex subunit mu	22925.8	22451	33132.5	16247.3	0.000115291	0.000114333	0.000162821	0.00020491
476	D3YTQ9	Rps15	MOUSE	40S ribosomal protein S15	237200	248915	267854	109322	0.00119285	0.00126761	0.00131629	0.00137877
477	Z4YJT3	Larp1	MOUSE	La-related protein 1	9070.43	11722	7618.42	1050.39	4.5614e-05	5.96949e-05	3.74386e-05	1.32475e-05
478	Q8VDP3	Mical1	MOUSE	[F-actin]-monooxygenase MICAL1	9761.49	8605.95	5016.29	12882.1	4.90893e-05	4.38262e-05	2.46512e-05	0.000162468
479	Q60865	Caprin1	MOUSE	Caprin-1	28577	26108.8	15296.7	5546.72	0.00014371	0.00013296	7.51713e-05	6.99552e-05
480	P50247	Ahcy	MOUSE	Adenosylhomocysteinase	15315	16068.5	30938.1	6355.12	7.70173e-05	8.18297e-05	0.000152037	8.01507e-05
481	Q9R1P0	Psma4	MOUSE	Proteasome subunit alpha type-4	55014.2	50857.4	74658.1	24514.9	0.000276659	0.000258994	0.000366887	0.000309181
482	Q8BP47	Nars	MOUSE	Asparagine--tRNA ligase, cytoplasmic	20987.6	18514.2	33268.9	11713.4	0.000105544	9.42847e-05	0.000163491	0.00014773
483	Q9DCL9	Paics	MOUSE	Multifunctional protein ADE2	32483.4	27708.8	63842.3	26843	0.000163354	0.000141109	0.000313736	0.000338543
484	P48962	Slc25a4	MOUSE	ADP/ATP translocase 1	79589.6	76326.2	132895	51577.4	0.000400246	0.000388695	0.000653077	0.000650493
485	Q9EQS3	Mycbp	MOUSE	c-Myc-binding protein	72932.6	70284.6	46956.4	13151.2	0.000366769	0.000357928	0.000230754	0.000165863
486	Q8VDM6	Hnrnpul1	MOUSE	Heterogeneous nuclear ribonucleoprotein U-like protein 1	8596.34	10686.3	12894.8	4354.24	4.32299e-05	5.44205e-05	6.33681e-05	5.49156e-05
487	Q6VGS5	Ccdc88c	MOUSE	Protein Daple	24218.9	19591	19536.3	4546.41	0.000121794	9.97684e-05	9.60055e-05	5.73393e-05
488	Q9CQQ7	Atp5f1	MOUSE	ATP synthase F(0) complex subunit B1, mitochondrial	5533.99	12637.7	28516.1	13363.1	2.78297e-05	6.43579e-05	0.000140135	0.000168536
489	P62900	Rpl31	MOUSE	60S ribosomal protein L31	315299	303882	340776	162415	0.0015856	0.00154754	0.00167465	0.00204838
490	Q9Z1D1	Eif3g	MOUSE	Eukaryotic translation initiation factor 3 subunit G	22441.5	25665.9	20016.1	11174.7	0.000112855	0.000130705	9.83634e-05	0.000140936
491	Q8CH25	Sltm	MOUSE	SAFB-like transcription modulator	24231	32951	23049.1	4782.85	0.000121854	0.000167805	0.000113268	6.03213e-05
492	Q3UMP4	Serbp1	MOUSE	Plasminogen activator inhibitor 1 RNA-binding protein	66054.1	56915.1	53685.8	11602.8	0.000332177	0.000289843	0.000263824	0.000146334
493	P70677	Casp3	MOUSE	Caspase-3	8099.68	9662.25	7299.08	4539.55	4.07322e-05	4.92055e-05	3.58693e-05	5.72527e-05
494	B1AYU7	Cwc22	MOUSE	Pre-mRNA-splicing factor CWC22 homolog	22232.6	19347.1	16488.3	7480.85	0.000111805	9.85261e-05	8.10273e-05	9.43484e-05
495	P54071	Idh2	MOUSE	Isocitrate dehydrogenase [NADP], mitochondrial	37176.9	42734.1	44190.7	23837.2	0.000186958	0.000217625	0.000217163	0.000300634
496	E9Q5K9	Ythdc1	MOUSE	YTH domain-containing protein 1	52755.6	63957.8	52644.4	15450.1	0.000265301	0.000325708	0.000258706	0.000194857
497	A2AR02	Ppig	MOUSE	Peptidyl-prolyl cis-trans isomerase G	151336	147690	121893	42817.2	0.000761049	0.000752121	0.000599011	0.00054001
498	Q9DAW6	Prpf4	MOUSE	U4/U6 small nuclear ribonucleoprotein Prp4	15101.3	16508.5	9047.08	3830.51	7.59425e-05	8.40702e-05	4.44594e-05	4.83103e-05
499	Q9Z103	Adnp	MOUSE	Activity-dependent neuroprotector homeobox protein	2367.77	1671.68	331.73	1256.85	1.19072e-05	8.51309e-06	1.63019e-06	1.58514e-05
500	P62983	Rps27a	MOUSE	Ubiquitin-40S ribosomal protein S27a	90224.3	96864.5	180973	86611.6	0.000453726	0.000493287	0.000889343	0.00109234
501	A0A1S6GWJ4	Ddx41	MOUSE	DEAD (Asp-Glu-Ala-Asp) box polypeptide 41	25051.1	36291.1	15668	6700.15	0.000125979	0.000184814	7.69961e-05	8.45022e-05
502	Q05144	Rac2	MOUSE	Ras-related C3 botulinum toxin substrate 2	97642.7	105065	200213	75089.5	0.000491032	0.000535047	0.000983892	0.000947028
503	D3YTQ3	Hnrnpdl	MOUSE	Heterogeneous nuclear ribonucleoprotein D-like	74333.8	71050.3	85378.6	14878.2	0.000373815	0.000361827	0.00041957	0.000187643
504	A0A0R4J0V5	Polr2a	MOUSE	DNA-directed RNA polymerase subunit	13793.5	14293.9	17086.8	2980.65	6.93655e-05	7.27926e-05	8.39681e-05	3.7592e-05
505	F6T941	Tcf3	MOUSE	Transcription factor E2-alpha (Fragment)	36219.8	40768.2	20152.3	5636.97	0.000182145	0.000207614	9.90328e-05	7.10934e-05
506	Q8BH59	Slc25a12	MOUSE	Calcium-binding mitochondrial carrier protein Aralar1	25450.5	27378.8	38255	30884.1	0.000127987	0.000139428	0.000187993	0.00038951
507	A0A1L1SQA8	Rps25	MOUSE	40S ribosomal protein S25	920510	908376	982204	558305	0.00462912	0.00462595	0.00482677	0.00704133
508	Q9D0W5	Ppil1	MOUSE	Peptidyl-prolyl cis-trans isomerase-like 1	28387.7	31324	23876.2	7057.38	0.000142758	0.000159519	0.000117333	8.90076e-05
509	A0A087WS46	Eef1b2	MOUSE	Eukaryotic translation elongation factor 1 beta 2	25748.9	29398.5	42109.7	16304.8	0.000129488	0.000149713	0.000206937	0.000205636
510	Q76MZ3	Ppp2r1a	MOUSE	Serine/threonine-protein phosphatase 2A 65 kDa regulatory subunit A alpha isoform	34883.9	34799.7	34359.5	15587.3	0.000175427	0.000177219	0.00016885	0.000196587
511	P43276	Hist1h1b	MOUSE	Histone H1.5	318055	299019	350355	118145	0.00159946	0.00152277	0.00172172	0.00149004
512	Q91Z25	Arpc1b	MOUSE	Actin-related protein 2/3 complex subunit	67928.5	56319.5	44452.3	10928.2	0.000341604	0.00028681	0.000218449	0.000137827
513	Q922U1	Prpf3	MOUSE	U4/U6 small nuclear ribonucleoprotein Prp3	10826.7	9517.01	8130.43	3311.47	5.44461e-05	4.84659e-05	3.99548e-05	4.17642e-05
514	Q6NV83	U2surp	MOUSE	U2 snRNP-associated SURP motif-containing protein	8521.3	12316.9	8005.89	1408.67	4.28525e-05	6.27246e-05	3.93427e-05	1.77661e-05
515	Q9CZU3	Mtrex	MOUSE	Exosome RNA helicase MTR4	4062.86	1701.1	2517.45	2990.96	2.04316e-05	8.66295e-06	1.23713e-05	3.77219e-05
516	Q9DCC5	Cbx3	MOUSE	Cbx3 protein	45760.1	34263.4	71239.2	32393	0.000230121	0.000174488	0.000350085	0.00040854
517	E9QLH9	Prag1	MOUSE	PEAK1-related kinase-activating pseudokinase 1	28411.8	36006.4	19678.7	6039.37	0.000142879	0.000183365	9.67057e-05	7.61684e-05
518	P35585	Ap1m1	MOUSE	AP-1 complex subunit mu-1	18105.1	23450.7	26735.4	10223.9	9.1048e-05	0.000119424	0.000131384	0.000128943
519	P62334	Psmc6	MOUSE	26S proteasome regulatory subunit 10B	23524.4	24564.1	32042.1	12271.9	0.000118301	0.000125094	0.000157462	0.000154773
520	Q9CW03	Smc3	MOUSE	Structural maintenance of chromosomes protein 3	11110.4	6859.78	10030.7	3305.16	5.5873e-05	3.49338e-05	4.92929e-05	4.16847e-05
521	Q8BU30	Iars	MOUSE	Isoleucine--tRNA ligase, cytoplasmic	7894.98	10741.9	14623.8	6470.2	3.97028e-05	5.47036e-05	7.18645e-05	8.16021e-05
522	Q91VR5	Ddx1	MOUSE	ATP-dependent RNA helicase DDX1	21933.3	26059.1	18973	2548.94	0.0001103	0.000132708	9.32374e-05	3.21472e-05
523	Q99LF4	Rtcb	MOUSE	tRNA-splicing ligase RtcB homolog	12167.9	19716.1	18698.5	5687.21	6.11906e-05	0.000100405	9.18887e-05	7.1727e-05
524	P63163	Snrpn	MOUSE	Small nuclear ribonucleoprotein-associated protein N	131318	134001	87219.2	36870.7	0.000660379	0.000682409	0.000428615	0.000465013
525	A2A547	Rpl19	MOUSE	Ribosomal protein L19	431287	423159	490644	211943	0.00216889	0.00215496	0.00241113	0.00267302
526	O55029	Copb2	MOUSE	Coatomer subunit beta'	6740.29	10084.9	30129.4	9924.85	3.3896e-05	5.1358e-05	0.000148063	0.000125172
527	P63325	Rps10	MOUSE	40S ribosomal protein S10	82715.8	79396.2	83406	34893.8	0.000415967	0.000404329	0.000409876	0.00044008
528	P60335	Pcbp1	MOUSE	Poly(rC)-binding protein 1	69343.3	65974.4	81689.5	37867.2	0.000348718	0.000335978	0.000401441	0.00047758
529	Q9D554	Sf3a3	MOUSE	Splicing factor 3A subunit 3	31419.8	33332.6	26422.9	9196.28	0.000158006	0.000169748	0.000129848	0.000115983
530	O55142	Rpl35a	MOUSE	60S ribosomal protein L35a	141633	127418	158960	58899.5	0.000712252	0.000648883	0.000781167	0.00074284
531	E9PXI0	Vav1	MOUSE	Proto-oncogene vav	14108.1	2518.37	19884.4	19415.8	7.09477e-05	1.28249e-05	9.77166e-05	0.000244872
532	Q00342	Flt3	MOUSE	Receptor-type tyrosine-protein kinase FLT3	29231.5	28981.3	39407.5	13788	0.000147001	0.000147589	0.000193657	0.000173894
533	P62849	Rps24	MOUSE	40S ribosomal protein S24	490121	533992	577964	256900	0.00246475	0.00271938	0.00284025	0.00324002
534	P59999	Arpc4	MOUSE	Actin-related protein 2/3 complex subunit 4	67674.2	60801	43164.4	16090.3	0.000340325	0.000309632	0.00021212	0.000202931
535	Q9CQF3	Nudt21	MOUSE	Cleavage and polyadenylation specificity factor subunit 5	38537.9	36456.6	18080.8	10655	0.000193802	0.000185657	8.88531e-05	0.000134381
536	A0A0A0MQA5	Tuba4a	MOUSE	Tubulin alpha chain (Fragment)	188796	192910	379930	152969	0.000949429	0.000982405	0.00186706	0.00192924
537	Q921F4	Hnrnpll	MOUSE	Heterogeneous nuclear ribonucleoprotein L-like	9184.47	8450.52	13352.9	6981.48	4.61875e-05	4.30347e-05	6.56191e-05	8.80503e-05
538	G3UXT7	Fus	MOUSE	RNA-binding protein FUS (Fragment)	18232.7	14648.5	25893.3	4961.38	9.169e-05	7.45984e-05	0.000127246	6.25728e-05
539	Q64737	Gart	MOUSE	Trifunctional purine biosynthetic protein adenosine-3	26036.6	24602.8	34535.3	9779.55	0.000130935	0.000125291	0.000169714	0.00012334
540	Q91Z53	Grhpr	MOUSE	Glyoxylate reductase/hydroxypyruvate reductase	16023.2	15735.1	43322.8	18115.4	8.05788e-05	8.01317e-05	0.000212898	0.000228471
541	Q9CR57	Rpl14	MOUSE	60S ribosomal protein L14	615841	610008	652508	255625	0.00309698	0.0031065	0.00320657	0.00322395
542	D3Z5I1	Zc3hav1	MOUSE	Zinc finger CCCH-type antiviral protein 1	17329.9	21136	16614.2	5095.13	8.71499e-05	0.000107636	8.16459e-05	6.42597e-05
543	Q8VDW0	Ddx39a	MOUSE	ATP-dependent RNA helicase DDX39A	40601.2	41225.6	39061	10351.6	0.000204178	0.000209943	0.000191954	0.000130554
544	A0A0A0MQM0	Eif5a	MOUSE	Eukaryotic translation initiation factor 5A (Fragment)	74048.6	71794.6	155837	59417.2	0.000372381	0.000365618	0.000765818	0.000749369
545	P17751	Tpi1	MOUSE	Triosephosphate isomerase	9078.83	2749.35	11786.6	2575.69	4.56562e-05	1.40012e-05	5.7922e-05	3.24845e-05
546	Q91VE6	Nifk	MOUSE	MKI67 FHA domain-interacting nucleolar phosphoprotein	20311.2	19662.8	21212.4	7664.02	0.000102142	0.000100134	0.000104243	9.66585e-05
547	P59708	Sf3b6	MOUSE	Splicing factor 3B subunit 6	20004.3	39905.5	21362.2	6060.34	0.000100599	0.000203221	0.000104979	7.6433e-05
548	Q6ZWQ9	Myl12a	MOUSE	MCG5400	114776	128948	85822.5	20908.8	0.000577196	0.000656676	0.000421751	0.000263701
549	Q9CQV8	Ywhab	MOUSE	14-3-3 protein beta/alpha	19276.5	17399.7	31899.2	9197.44	9.69389e-05	8.8609e-05	0.00015676	0.000115998
550	B1ASE2	Atp5h	MOUSE	ATP synthase subunit d, mitochondrial (Fragment)	13848.4	15795.1	33875.3	7317.74	6.96417e-05	8.04372e-05	0.000166471	9.22912e-05
551	Q9D937	1	MOUSE	Uncharacterized protein C11orf98 homolog	3556.43	2399.24	3592.36	1327.8	1.78848e-05	1.22182e-05	1.76536e-05	1.67461e-05
552	A2BGI8	Ppih	MOUSE	Peptidyl-prolyl cis-trans isomerase (Fragment)	28852.2	29646.7	22070.9	8765.43	0.000145094	0.000150977	0.000108461	0.00011055
553	D3Z569	Sec11a	MOUSE	Signal peptidase complex catalytic subunit SEC11	26082.9	29234.9	49732.5	10780	0.000131168	0.00014888	0.000244396	0.000135958
554	Q9JJI8	Rpl38	MOUSE	60S ribosomal protein L38	204369	291990	273046	95810.6	0.00102775	0.00148698	0.00134181	0.00120836
555	P62305	Snrpe	MOUSE	Small nuclear ribonucleoprotein E	180313	187980	114257	44920.8	0.000906771	0.0009573	0.000561485	0.000566541
556	Q8K363	Ddx18	MOUSE	ATP-dependent RNA helicase DDX18	65257.7	33531.1	43364.1	30557.2	0.000328172	0.000170759	0.000213101	0.000385387
557	Q62351	Tfrc	MOUSE	Transferrin receptor protein 1	8478.89	5959.16	7560.35	87558.8	4.26392e-05	3.03473e-05	3.71533e-05	0.00110429
558	P63101	Ywhaz	MOUSE	14-3-3 protein zeta/delta	58984.2	53066.2	54022.6	27069.5	0.000296624	0.000270242	0.000265479	0.0003414
559	Q8CH18	Ccar1	MOUSE	Cell division cycle and apoptosis regulator protein 1	4899.6	5872.71	8122.76	607.524	2.46395e-05	2.99071e-05	3.99171e-05	7.66209e-06
560	A2AG58	Bclaf3	MOUSE	BCLAF1 and THRAP3 family member 3	10283.8	7864.77	16001.2	5535.23	5.17159e-05	4.00518e-05	7.86333e-05	6.98103e-05
561	Q80SU7	Gvin1	MOUSE	Interferon-induced very large GTPase 1	4675.13	3733.84	11360.5	1961.68	2.35106e-05	1.90148e-05	5.58278e-05	2.47406e-05
562	H3BKM0	Ap2b1	MOUSE	AP complex subunit beta	8296.46	7289.23	8376.19	3066	4.17218e-05	3.71208e-05	4.11625e-05	3.86684e-05
563	Q61171	Prdx2	MOUSE	Peroxiredoxin-2	20239.6	22754	31434.4	12657.5	0.000101782	0.000115876	0.000154476	0.000159636
564	P47955	Rplp1	MOUSE	60S acidic ribosomal protein P1	242762	249923	166715	48718.2	0.00122082	0.00127275	0.000819274	0.000614433
565	G3X8V5	Rnf219	MOUSE	RIKEN cDNA 2610206B13, isoform CRA_b	14769.4	11740.5	10106.5	2902.71	7.42734e-05	5.97892e-05	4.96654e-05	3.66089e-05
566	P09411	Pgk1	MOUSE	Phosphoglycerate kinase 1	3115.96	5029.31	21112.8	11225.6	1.56697e-05	2.5612e-05	0.000103753	0.000141577
567	Q3TH01	H2-K1	MOUSE	H-2 class I histocompatibility antigen, K-K alpha chain	11966.1	9204.13	24253.6	10841.8	6.01757e-05	4.68725e-05	0.000119188	0.000136737
568	Q8C2Q3	Rbm14	MOUSE	RNA-binding protein 14	18040.5	17775.7	9115.4	1478.28	9.07231e-05	9.05237e-05	4.47951e-05	1.8644e-05
569	Q9CQA3	Sdhb	MOUSE	Succinate dehydrogenase [ubiquinone] iron-sulfur subunit, mitochondrial	2577.09	8379.46	14915.5	533.789	1.29599e-05	4.26728e-05	7.32979e-05	6.73213e-06
570	P11352	Gpx1	MOUSE	Glutathione peroxidase 1	13941.4	20982.5	41276.5	9869.25	7.01096e-05	0.000106855	0.000202842	0.000124471
571	Q9D1R9	Rpl34	MOUSE	60S ribosomal protein L34	295328	273227	321706	121701	0.00148517	0.00139142	0.00158093	0.00153489
572	P62855	Rps26	MOUSE	40S ribosomal protein S26	422972	434710	463829	224775	0.00212707	0.00221378	0.00227936	0.00283486
573	O35593	Psmd14	MOUSE	26S proteasome non-ATPase regulatory subunit 14	19364.5	21346	26125.5	10439.8	9.73818e-05	0.000108706	0.000128387	0.000131667
574	Q8C845	Efhd2	MOUSE	EF-hand domain-containing protein D2	10415	7490.75	10313.7	8843.64	5.23757e-05	3.8147e-05	5.06838e-05	0.000111536
575	P41105	Rpl28	MOUSE	60S ribosomal protein L28	337601	352910	360894	174847	0.00169775	0.00179721	0.00177351	0.00220517
576	Q9CZN7	Shmt2	MOUSE	Serine hydroxymethyltransferase, mitochondrial	10062.6	7976.14	22283.6	9169.33	5.06033e-05	4.06189e-05	0.000109507	0.000115643
577	H7BXB1	Csnk1a1	MOUSE	Casein kinase I isoform alpha	51747.9	36646.6	42804.2	6042.71	0.000260233	0.000186625	0.000210349	7.62106e-05
578	P61965	Wdr5	MOUSE	WD repeat-containing protein 5	16529.4	16680.8	14251.8	10963.7	8.31241e-05	8.49481e-05	7.00368e-05	0.000138274
579	P42669	Pura	MOUSE	Transcriptional activator protein Pur-alpha	23430.6	26896.3	23576.9	8918.21	0.000117829	0.000136971	0.000115862	0.000112476
580	D3Z2H9	Tpm3-rs7	MOUSE	Uncharacterized protein	194214	168053	161342	59808.2	0.000976677	0.00085582	0.000792871	0.0007543
581	E9PWY9	Farsa	MOUSE	Phenylalanine--tRNA ligase alpha subunit	2001.34	5827.27	9539.28	3078.5	1.00645e-05	2.96757e-05	4.68782e-05	3.88261e-05
582	Q9CWX9	Ddx47	MOUSE	Probable ATP-dependent RNA helicase DDX47	8898.1	7369.57	10403.4	3382.65	4.47473e-05	3.75299e-05	5.11249e-05	4.26619e-05
583	Q80WJ7	Mtdh	MOUSE	Protein LYRIC	10654	7619.08	7392.32	4048.73	5.35778e-05	3.88005e-05	3.63275e-05	5.10626e-05
584	Q8QZY1	Eif3l	MOUSE	Eukaryotic translation initiation factor 3 subunit L	3118.12	4755.31	6927.26	609.715	1.56806e-05	2.42167e-05	3.40421e-05	7.68972e-06
585	Q9D0T1	Snu13	MOUSE	NHP2-like protein 1	23461	27423.2	36899.3	14349.3	0.000117982	0.000139654	0.000181331	0.000180974
586	P67871	Csnk2b	MOUSE	Casein kinase II subunit beta	39970.5	40111.8	38886.3	7531.45	0.000201007	0.000204271	0.000191096	9.49866e-05
587	P28063	Psmb8	MOUSE	Proteasome subunit beta type-8	6062.05	11740.5	11797.9	3942.97	3.04853e-05	5.9789e-05	5.79774e-05	4.97287e-05
588	Q9CQE8	RTRAF	MOUSE	RNA transcription, translation and transport factor protein	24058.2	26716.2	24364	11822.5	0.000120985	0.000136054	0.00011973	0.000149105
589	Q62093	Srsf2	MOUSE	Serine/arginine-rich splicing factor 2	126507	121217	134492	39623.4	0.000636185	0.000617306	0.000660923	0.00049973
590	D3Z7M9	Anp32a	MOUSE	Acidic leucine-rich nuclear phosphoprotein 32 family member A	584.61	8449.86	14083.2	9025.09	2.93993e-06	4.30313e-05	6.92079e-05	0.000113824
591	D3Z3D2	Ncbp2	MOUSE	Nuclear cap-binding protein subunit 2	38372.5	38875.7	35078.3	10597	0.00019297	0.000197976	0.000172383	0.000133649
592	G3X8Y3	Naa15	MOUSE	N-alpha-acetyltransferase 15, NatA auxiliary subunit	10776.6	7838.88	18610.4	2408.85	5.41942e-05	3.99199e-05	9.14555e-05	3.03804e-05
593	Q9CS42	Prps2	MOUSE	Ribose-phosphate pyrophosphokinase 2	33652.7	28272	58938.5	16078.3	0.000169235	0.000143976	0.000289637	0.000202779
594	P16045	Lgals1	MOUSE	Galectin-1	114562	109598	221660	100947	0.000576118	0.000558131	0.00108929	0.00127314
595	A0A2I3BPQ5	Zc3h13	MOUSE	Zinc finger CCCH domain-containing protein 13	36848.1	31799.4	34679.9	8779.83	0.000185304	0.00016194	0.000170425	0.000110731
596	Q99J93	Ifitm2	MOUSE	Interferon-induced transmembrane protein 2	56148.3	40754.2	60839.5	20192.7	0.000282363	0.000207543	0.000298979	0.000254669
597	P17426	Ap2a1	MOUSE	AP-2 complex subunit alpha-1	4005.31	15223.7	20291.6	7602.64	2.01422e-05	7.75275e-05	9.97177e-05	9.58844e-05
598	Q3ULL6	Upf3b	MOUSE	UPF3 regulator of nonsense transcripts homolog B (yeast)	11576.5	15535.2	5134.67	796.909	5.82168e-05	7.9114e-05	2.52329e-05	1.00506e-05
599	P62307	Snrpf	MOUSE	Small nuclear ribonucleoprotein F	98239	90598	58267.1	13764.7	0.000494031	0.000461375	0.000286338	0.0001736
600	Q8K1B8	Fermt3	MOUSE	Fermitin family homolog 3	10759.1	9983.14	23306	10331	5.41063e-05	5.08396e-05	0.000114531	0.000130295
601	Q61081	Cdc37	MOUSE	Hsp90 co-chaperone Cdc37	15599.3	13318.2	14307.3	5761.41	7.84468e-05	6.78235e-05	7.03092e-05	7.26628e-05
602	Q3U1J4	Ddb1	MOUSE	DNA damage-binding protein 1	9630.27	7277.71	11479.1	3432.32	4.84293e-05	3.70621e-05	5.64109e-05	4.32884e-05
603	Q9CYH6	Rrs1	MOUSE	Ribosome biogenesis regulatory protein homolog	15416.1	14261	15994.6	4598.47	7.75255e-05	7.2625e-05	7.86009e-05	5.79959e-05
604	P11440	Cdk1	MOUSE	Cyclin-dependent kinase 1	25753.9	28847.6	36012	13752.2	0.000129513	0.000146908	0.000176971	0.000173443
605	A0A0U1RP13	Cdipt	MOUSE	CDP-diacylglycerol--inositol 3-phosphatidyltransferase	20949.9	15311.3	29721	11407	0.000105355	7.79738e-05	0.000146055	0.000143865
606	Q6ZWQ7	Spcs3	MOUSE	Signal peptidase complex subunit 3	296.73	9705.73	10912.9	5287.9	1.49222e-06	4.94269e-05	5.36285e-05	6.66909e-05
607	Q9Z2U0	Psma7	MOUSE	Proteasome subunit alpha type-7	25452.9	27885.9	47388.4	17798	0.000127999	0.00014201	0.000232877	0.000224469
608	F8WIB1	Arl1	MOUSE	ADP-ribosylation factor-like protein 1 (Fragment)	15427.2	26122.2	38130.8	12222.5	7.75814e-05	0.000133028	0.000187383	0.00015415
609	Q923D4	Sf3b5	MOUSE	Splicing factor 3B subunit 5	10260.6	9634.98	4097.98	1192.61	5.1599e-05	4.90666e-05	2.01384e-05	1.50412e-05
610	F8VPU2	Farp1	MOUSE	FERM, ARHGEF and pleckstrin domain-containing protein 1	6236.35	9039.2	9113.57	1910.04	3.13618e-05	4.60326e-05	4.47861e-05	2.40894e-05
611	P60867	Rps20	MOUSE	40S ribosomal protein S20	419879	367102	375658	154204	0.00211152	0.00186949	0.00184607	0.00194482
612	P62309	Snrpg	MOUSE	Small nuclear ribonucleoprotein G	80573	95313.3	50331.1	19359	0.000405191	0.000485388	0.000247339	0.000244155
613	Q9D5T0	Atad1	MOUSE	ATPase family AAA domain-containing protein 1	12152.4	11363.2	25945.9	11329.3	6.11128e-05	5.78676e-05	0.000127504	0.000142885
614	Q9CWU3	Ppp2r2a	MOUSE	Serine/threonine-protein phosphatase 2A 55 kDa regulatory subunit B	15121.2	15596.6	12681.6	6356.96	7.60427e-05	7.94267e-05	6.23204e-05	8.01739e-05
615	G3UY29	Rab11b	MOUSE	MCG22989, isoform CRA_a	4131.95	3925.79	11549.2	2836.28	2.0779e-05	1.99923e-05	5.67555e-05	3.57712e-05
616	S4R1M2	Safb	MOUSE	Scaffold attachment factor B1	35111.2	36139.7	41365.8	3742.79	0.00017657	0.000184043	0.000203281	4.7204e-05
617	Q9R1Z7	Pts	MOUSE	6-pyruvoyl tetrahydrobiopterin synthase	11387.2	9831.82	6065.14	1093.33	5.72647e-05	5.0069e-05	2.98055e-05	1.37891e-05
618	P14115	Rpl27a	MOUSE	60S ribosomal protein L27a	771109	747512	818213	330336	0.00387781	0.00380674	0.00402088	0.0041662
619	E0CXB1	Psma6	MOUSE	Proteasome endopeptidase complex	7970.01	7564.77	16231.3	5675.91	4.00801e-05	3.8524e-05	7.97642e-05	7.15845e-05
620	Q8C7V3	Utp15	MOUSE	U3 small nucleolar RNA-associated protein 15 homolog	10311.9	9163.77	14751.5	5339.5	5.1857e-05	4.66669e-05	7.24923e-05	6.73416e-05
621	Q9D6L8	Ppil3	MOUSE	Peptidyl-prolyl cis-trans isomerase-like 3	12486.4	9440.44	4815.72	2035.23	6.27924e-05	4.80759e-05	2.36655e-05	2.56683e-05
622	Q8K2T8	Paf1	MOUSE	RNA polymerase II-associated factor 1 homolog	7954.04	14925.8	18095.6	6025.33	3.99998e-05	7.60104e-05	8.89261e-05	7.59914e-05
623	P63330	Ppp2ca	MOUSE	Serine/threonine-protein phosphatase 2A catalytic subunit alpha isoform	6527.39	3791.47	6843.88	541.352	3.28254e-05	1.93083e-05	3.36324e-05	6.82753e-06
624	Q6ZWM4	Lsm8	MOUSE	U6 snRNA-associated Sm-like protein LSm8	6440.11	6603.68	6776.24	1512.47	3.23865e-05	3.36296e-05	3.32999e-05	1.90752e-05
625	Q9CXW3	Cacybp	MOUSE	Calcyclin-binding protein	18978.8	16673.9	27000	13703.5	9.54421e-05	8.49129e-05	0.000132684	0.000172828
626	Q9ERU9	Ranbp2	MOUSE	E3 SUMO-protein ligase RanBP2	7325.12	5214.87	9131.09	8614.28	3.6837e-05	2.6557e-05	4.48722e-05	0.000108643
627	Q6DTY7	Pfkfb4	MOUSE	6-phosphofructo-2-kinase/fructose-2,6-bisphosphatase 4	4426.3	14779.6	13529.2	3578.25	2.22593e-05	7.52657e-05	6.64857e-05	4.51288e-05
628	Q9D819	Ppa1	MOUSE	Inorganic pyrophosphatase	10460	12951.9	24688.4	7667.33	5.26018e-05	6.59585e-05	0.000121324	9.67002e-05
629	A0A0R4J1Z3	Tmem33	MOUSE	Transmembrane protein 33	3378.8	4613.93	18092.2	8167.27	1.69915e-05	2.34967e-05	8.89093e-05	0.000103005
630	E9PVX6	Mki67	MOUSE	Proliferation marker protein Ki-67	1400.38	1704.64	3445.73	1443.21	7.04235e-06	8.68095e-06	1.69331e-05	1.82017e-05
631	Q6AXB7	Fmr1	MOUSE	Fragile X mental retardation syndrome 1 homolog	13298.7	14716.9	10968.4	326.969	6.68775e-05	7.49468e-05	5.39014e-05	4.12373e-06
632	Q91WK2	Eif3h	MOUSE	Eukaryotic translation initiation factor 3 subunit H	4885.85	6674.44	6335.55	1758.62	2.45703e-05	3.39899e-05	3.11343e-05	2.21797e-05
633	Q9QYB1	Clic4	MOUSE	Chloride intracellular channel protein 4	8648.81	9132.83	17803.2	10253	4.34937e-05	4.65094e-05	8.74887e-05	0.000129311
634	Q05AH6	Spindoc	MOUSE	SPIN1-docking protein	22653	25854.4	22228.5	12076.3	0.000113919	0.000131665	0.000109236	0.000152306
635	P01837	Igkc	MOUSE	Immunoglobulin kappa constant	209468	146811	288904	57085.9	0.00105339	0.000747645	0.00141974	0.000719967
636	A0A0G2JGL8	Dhx30	MOUSE	Putative ATP-dependent RNA helicase DHX30	4638.86	5661.68	6133.09	2689.18	2.33282e-05	2.88324e-05	3.01394e-05	3.3916e-05
637	P97822	Anp32e	MOUSE	Acidic leucine-rich nuclear phosphoprotein 32 family member E	9642.06	16088.4	46129.8	18154.5	4.84887e-05	8.19311e-05	0.000226692	0.000228965
638	Q6PHN9	Rab35	MOUSE	Ras-related protein Rab-35	77110.4	72266.2	175010	65257.9	0.000387778	0.000368019	0.000860039	0.000823032
639	Q9D898	Arpc5l	MOUSE	Actin-related protein 2/3 complex subunit 5-like protein	28200.8	32317.7	20636.2	2502.2	0.000141818	0.00016458	0.000101411	3.15577e-05
640	Q91W39	Ncoa5	MOUSE	Nuclear receptor coactivator 5	24566.8	25458.6	37548.7	11161.1	0.000123543	0.000129649	0.000184523	0.000140763
641	F8WHY8	Mta1	MOUSE	Metastasis-associated protein MTA1 isoform 2	7141.99	11209	9617.23	2975.63	3.59161e-05	5.70825e-05	4.72612e-05	3.75287e-05
642	Q3U0V1	Khsrp	MOUSE	Far upstream element-binding protein 2	22093	18950.3	21204.6	8861.55	0.000111103	9.65054e-05	0.000104204	0.000111762
643	P62274	Rps29	MOUSE	40S ribosomal protein S29	17587.9	33537.7	30881.6	11699.3	8.84472e-05	0.000170793	0.000151759	0.000147552
644	Q9D883	U2af1	MOUSE	Splicing factor U2AF 35 kDa subunit	104425	103661	109553	45666.2	0.000525139	0.000527899	0.000538371	0.000575941
645	Q6ZQL4	Wdr43	MOUSE	WD repeat-containing protein 43	13686.6	13639	19706.5	4874.44	6.88279e-05	6.94573e-05	9.6842e-05	6.14764e-05
646	Q9D0M5	Dynll2	MOUSE	Dynein light chain 2, cytoplasmic	7634.47	6372.91	1415.79	2159.03	3.83927e-05	3.24544e-05	6.95749e-06	2.72297e-05
647	E9Q450	Tpm1	MOUSE	Tropomyosin alpha-1 chain	3710.5	3746.77	403.613	364.527	1.86596e-05	1.90806e-05	1.98344e-06	4.59741e-06
648	A2AFJ1	Rbbp7	MOUSE	Histone-binding protein RBBP7	4844.37	7408.59	7983.84	875.172	2.43617e-05	3.77286e-05	3.92344e-05	1.10377e-05
649	Q6R891	Ppp1r9b	MOUSE	Neurabin-2	23028.6	19274.2	19035.6	10327.2	0.000115808	9.8155e-05	9.35454e-05	0.000130247
650	D3YYW8	Rbm42	MOUSE	RNA-binding protein 42	16524.3	16575.9	8887.93	5302.22	8.30987e-05	8.44136e-05	4.36773e-05	6.68715e-05
651	Q69ZQ2	Isy1	MOUSE	Pre-mRNA-splicing factor ISY1 homolog	25016.8	26451.7	9028.38	5676.4	0.000125806	0.000134706	4.43675e-05	7.15907e-05
652	Q8C266	Rab5c	MOUSE	Ras-related protein Rab-5C	13131.3	22424.1	45742.7	19508.2	6.60355e-05	0.000114196	0.00022479	0.000246038
653	Q7TNV0	Dek	MOUSE	Protein DEK	17030.4	12280.4	19103.8	8152.84	8.56436e-05	6.25388e-05	9.38806e-05	0.000102824
654	K4DI65	Cirbp	MOUSE	Cold inducible RNA binding protein, isoform CRA_a	13850.8	17239.4	16152.7	7139.32	6.96539e-05	8.77926e-05	7.93782e-05	9.0041e-05
655	A0A140T8M9	Igkv1-122	MOUSE	Immunoglobulin kappa chain variable 1-122 (Fragment)	184672	123856	299843	46589.9	0.00092869	0.000630743	0.0014735	0.000587591
656	P61514	Rpl37a	MOUSE	60S ribosomal protein L37a	59249.5	78038.4	61167.7	17066.2	0.000297958	0.000397415	0.000300592	0.000215238
657	P60766	Cdc42	MOUSE	Cell division control protein 42 homolog	7640.4	21194.3	38830.2	19652.7	3.84225e-05	0.000107933	0.00019082	0.000247859
658	Q9D8L3	Ssr4	MOUSE	Signal sequence receptor, delta, isoform CRA_c	10061.7	11489.7	12559.3	6157.38	5.05989e-05	5.8512e-05	6.17192e-05	7.76569e-05
659	Q561M1	Acp1	MOUSE	Acp1 protein	15629.7	14188.4	17405.7	2782.57	7.85999e-05	7.22551e-05	8.55357e-05	3.50937e-05
660	Q8QZY9	Sf3b4	MOUSE	Splicing factor 3B subunit 4	24557	19594.5	9627.71	5794.77	0.000123494	9.97859e-05	4.73127e-05	7.30836e-05
661	Q810A7	Ddx42	MOUSE	ATP-dependent RNA helicase DDX42	568.935	10908.2	12074.8	3205.73	2.8611e-06	5.55507e-05	5.93384e-05	4.04307e-05
662	Q99JY0	Hadhb	MOUSE	Trifunctional enzyme subunit beta, mitochondrial	8782.56	27828.1	14546	19888.1	4.41663e-05	0.000141716	7.14821e-05	0.000250828
663	A0A286YCT4	Ssr1	MOUSE	Translocon-associated protein subunit alpha	58730	25108.3	68200.2	23605.5	0.000295346	0.000127865	0.000335151	0.000297713
664	Q9Z2X8	Keap1	MOUSE	Kelch-like ECH-associated protein 1	15087.9	17609.8	9043.41	5541.79	7.58749e-05	8.96789e-05	4.44414e-05	6.98929e-05
665	P83882	Rpl36a	MOUSE	60S ribosomal protein L36a	51427.9	41872.3	44698.8	52235.2	0.000258624	0.000213237	0.00021966	0.00065879
666	Q6GT24	Prdx6	MOUSE	Peroxiredoxin-6	17360.6	13749.1	20498.7	7499.9	8.73042e-05	7.0018e-05	0.000100735	9.45887e-05
667	D6RH49	Rps27l	MOUSE	40S ribosomal protein S27	188831	132223	214484	63520.1	0.000949605	0.000673353	0.00105402	0.000801115
668	A0A140LHG8	Spcs2	MOUSE	Signal peptidase complex subunit 2	15900.4	10404.7	17842.6	960.898	7.9961e-05	5.29867e-05	8.76826e-05	1.21188e-05
669	Q9CQN1	Trap1	MOUSE	Heat shock protein 75 kDa, mitochondrial	18484.2	13904.4	24148.8	10028.2	9.29545e-05	7.08086e-05	0.000118673	0.000126475
670	Q91VL9	Zbtb1	MOUSE	Zinc finger and BTB domain-containing protein 1	21790	19033.7	10685.6	20006.4	0.000109579	9.69302e-05	5.25116e-05	0.00025232
671	E9QN31	Nop2	MOUSE	Probable 28S rRNA (cytosine-C(5))-methyltransferase	10047.3	10085.8	12100.8	3400.59	5.05266e-05	5.13626e-05	5.94661e-05	4.28882e-05
672	Q9ERU3	Znf22	MOUSE	Zinc finger protein 22	4829.39	4033.74	6103.4	2954	2.42864e-05	2.0542e-05	2.99935e-05	3.72558e-05
673	Q9DBE8	Alg2	MOUSE	Alpha-1,3/1,6-mannosyltransferase ALG2	3504.7	354.651	6027.43	2120.03	1.76247e-05	1.80608e-06	2.96201e-05	2.67378e-05
674	Q9R0P5	Dstn	MOUSE	Destrin	15902	14964	20497.1	10140.6	7.99692e-05	7.62049e-05	0.000100727	0.000127893
675	E9QQ99	Syvn1	MOUSE	E3 ubiquitin-protein ligase synoviolin	16881.4	13566.3	9035.85	4576.42	8.48943e-05	6.90873e-05	4.44042e-05	5.77178e-05
676	P70279	Surf6	MOUSE	Surfeit locus protein 6	6816.09	4572.21	8275.51	2254.57	3.42772e-05	2.32842e-05	4.06677e-05	2.84347e-05
677	P62331	Arf6	MOUSE	ADP-ribosylation factor 6	4793.75	5539.69	9545.86	3226.9	2.41071e-05	2.82111e-05	4.69105e-05	4.06976e-05
678	Q99L45	Eif2s2	MOUSE	Eukaryotic translation initiation factor 2 subunit 2	6224.63	4701.95	10594.8	4998.98	3.13029e-05	2.39449e-05	5.20654e-05	6.30471e-05
679	A0A2R8VK76	Cpsf1	MOUSE	Cleavage and polyadenylation-specificity factor subunit 1	16597.4	13604.6	10478.8	4706.64	8.3466e-05	6.92823e-05	5.14953e-05	5.93601e-05
680	Q8K224	Nat10	MOUSE	RNA cytidine acetyltransferase	1667.22	6563.23	9856.77	4145.79	8.38423e-06	3.34236e-05	4.84384e-05	5.22866e-05
681	E9QP99	Golga3	MOUSE	Golgin subfamily A member 3	7390.39	4811.63	8536.17	5540.65	3.71653e-05	2.45035e-05	4.19487e-05	6.98786e-05
682	P26041	Msn	MOUSE	Moesin	11684.9	15138.9	28815	10170	5.87617e-05	7.70954e-05	0.000141603	0.000128264
683	A0A0J9YU62	Ctbp1	MOUSE	C-terminal-binding protein 1	5927.03	7264.51	10795.9	3529.39	2.98062e-05	3.69949e-05	5.30537e-05	4.45126e-05
684	P35486	Pdha1	MOUSE	Pyruvate dehydrogenase E1 component subunit alpha, somatic form, mitochondrial	5674.55	11099.8	12407.3	7595.18	2.85366e-05	5.65262e-05	6.09724e-05	9.57904e-05
685	Q5M8M8	Rpl29	MOUSE	60S ribosomal protein L29	6018.16	7554.07	7547.84	34500.2	3.02645e-05	3.84695e-05	3.70918e-05	0.000435116
686	Q7TQH7	Lrp10	MOUSE	Low-density lipoprotein receptor-related protein 10	8803.27	10812	9577.76	4863.03	4.42705e-05	5.50609e-05	4.70673e-05	6.13325e-05
687	Q06185	Atp5i	MOUSE	ATP synthase subunit e, mitochondrial	20286.8	6299.01	35595.5	24635	0.00010202	3.20781e-05	0.000174924	0.000310696
688	A0A0R4J098	Zfp326	MOUSE	Zinc finger protein 326	13820.6	13175.9	13118.1	2714.88	6.95022e-05	6.70991e-05	6.44654e-05	3.424e-05
689	Q5SNZ0	Ccdc88a	MOUSE	Girdin	9499.56	8556.31	8467.04	2474.35	4.7772e-05	4.35734e-05	4.16089e-05	3.12065e-05
690	F8VQC1	Srp72	MOUSE	Signal recognition particle subunit SRP72	334.796	6005.07	7469.08	1876.58	1.68364e-06	3.05812e-05	3.67048e-05	2.36674e-05
691	Q08288	Lyar	MOUSE	Cell growth-regulating nucleolar protein	20786.1	12848.5	27356	8205.15	0.000104531	6.54316e-05	0.000134434	0.000103483
692	Q811Q9	Pcyt1b	MOUSE	Choline-phosphate cytidylyltransferase B	14009.8	19372	24180.8	12081.5	7.04534e-05	9.86528e-05	0.00011883	0.000152371
693	H3BKR2	Gnb1	MOUSE	Guanine nucleotide-binding protein G(I)/G(S)/G(T) subunit beta-1 (Fragment)	35801.2	18084.6	1163.31	1569.86	0.00018004	9.20966e-05	5.71679e-06	1.97991e-05
694	Q9JJU8	Sh3bgrl	MOUSE	SH3 domain-binding glutamic acid-rich-like protein	10904.7	10774.7	15165.4	7841.57	5.48382e-05	5.48709e-05	7.45263e-05	9.88978e-05
695	P62743	Ap2s1	MOUSE	AP-2 complex subunit sigma	867.122	672.696	1399	744.912	4.36064e-06	3.42574e-06	6.87501e-06	9.39482e-06
696	Q8C854	Myef2	MOUSE	Myelin expression factor 2	14202.9	12584.6	3850.27	6073.93	7.14244e-05	6.40879e-05	1.89211e-05	7.66044e-05
697	Q8CFZ0	Ube2i	MOUSE	SUMO-conjugating enzyme UBC9	13384.3	21284.1	30028.5	12059.2	6.73079e-05	0.00010839	0.000147567	0.00015209
698	Q8BGC0	Htatsf1	MOUSE	HIV Tat-specific factor 1 homolog	21514	4014.36	6941.99	10727.1	0.000108191	2.04433e-05	3.41145e-05	0.00013529
699	Q9QXV1	Cbx8	MOUSE	Chromobox protein homolog 8	511.512	3983.38	13041.2	286.553	2.57233e-06	2.02856e-05	6.40872e-05	3.61401e-06
700	Q99JR1	Sfxn1	MOUSE	Sideroflexin-1	1856.49	2641.76	9078.72	1832.21	9.33606e-06	1.34533e-05	4.46148e-05	2.31078e-05
701	D3Z3N4	Hnrnph3	MOUSE	Heterogeneous nuclear ribonucleoprotein H3	586.193	5872.8	4061.49	1496.16	2.94789e-06	2.99076e-05	1.99591e-05	1.88695e-05
702	A0A140LIT2	Dhcr7	MOUSE	7-dehydrocholesterol reductase	296.516	1302.22	9528.43	2491.23	1.49114e-06	6.6316e-06	4.68248e-05	3.14193e-05
703	Q61098	Il18r1	MOUSE	Interleukin-18 receptor 1	8047.15	7782.61	13743.9	2944.9	4.04681e-05	3.96333e-05	6.75406e-05	3.71411e-05
704	A0A0N4SVQ1	Ndufa4	MOUSE	Cytochrome c oxidase subunit NDUFA4	36766	37062	45244.7	15585.8	0.000184891	0.00018874	0.000222343	0.000196568
705	Q8BJ71	Nup93	MOUSE	Nuclear pore complex protein Nup93	2114.55	385.047	6837.31	2454.57	1.06338e-05	1.96087e-06	3.36001e-05	3.0957e-05
706	Q99JX4	Eif3m	MOUSE	Eukaryotic translation initiation factor 3 subunit M	6096.12	5650.59	7350.81	1433.42	3.06566e-05	2.87759e-05	3.61235e-05	1.80782e-05
707	Q3U821	Wdr75	MOUSE	WD repeat-containing protein 75	2369.76	4394.8	6098	1377.66	1.19172e-05	2.23808e-05	2.99669e-05	1.7375e-05
708	Q91WN1	Dnajc9	MOUSE	DnaJ homolog subfamily C member 9	6866.48	6108.1	7559.96	1810.93	3.45306e-05	3.11058e-05	3.71513e-05	2.28394e-05
709	Q8BHJ9	Slu7	MOUSE	Pre-mRNA-splicing factor SLU7	8609.2	8249.45	4822.63	1235.74	4.32945e-05	4.20108e-05	2.36995e-05	1.55852e-05
710	G3X927	Ccdc9	MOUSE	Coiled-coil domain-containing protein 9	2396.76	2437.63	2218.79	364.38	1.2053e-05	1.24137e-05	1.09037e-05	4.59556e-06
711	Q99ME2	Wdr6	MOUSE	WD repeat-containing protein 6	4763.47	11252.4	13268.4	252.371	2.39548e-05	5.73033e-05	6.52039e-05	3.1829e-06
712	O35130	Emg1	MOUSE	Ribosomal RNA small subunit methyltransferase NEP1	6086.64	7145.53	8267.78	4770.21	3.06089e-05	3.6389e-05	4.06298e-05	6.01618e-05
713	E9QN92	Steap3	MOUSE	Metalloreductase STEAP3	5388.79	3960.93	3246.83	3343.97	2.70995e-05	2.01712e-05	1.59556e-05	4.21741e-05
714	A0A0U1RPD8	Gtf3c1	MOUSE	General transcription factor 3C polypeptide 1	6182.04	1294.17	7339.65	4349.42	3.10887e-05	6.59062e-06	3.60687e-05	5.48548e-05
715	Q9JJA4	Wdr12	MOUSE	Ribosome biogenesis protein WDR12	4899.86	3957.96	7473.89	581.057	2.46407e-05	2.01561e-05	3.67284e-05	7.32828e-06
716	Q9CPW4	Arpc5	MOUSE	Actin-related protein 2/3 complex subunit 5	37061.9	30269.2	25060.8	5392.1	0.000186379	0.000154148	0.000123155	6.80051e-05
717	Q5SWT9	Ikzf1	MOUSE	DNA-binding protein Ikaros	4404.04	6225.86	10063.1	3015.72	2.21473e-05	3.17055e-05	4.94525e-05	3.80342e-05
718	G3UYV7	Rps28	MOUSE	40S ribosomal protein S28 (Fragment)	116737	124759	78588.5	22419.8	0.000587057	0.00063534	0.000386201	0.000282758
719	Q8BK64	Ahsa1	MOUSE	Activator of 90 kDa heat shock protein ATPase homolog 1	6367.13	9311.59	10811.7	2824.2	3.20194e-05	4.74197e-05	5.31312e-05	3.56188e-05
720	D3YTR5	Mbd3	MOUSE	Methyl-CpG-binding domain protein 3	12547.4	12127.1	6192.33	2741.38	6.30992e-05	6.17579e-05	3.04305e-05	3.45742e-05
721	A0A1L1SUX8	Thy1	MOUSE	Thy-1 membrane glycoprotein (Fragment)	19793.5	15433.7	3544.59	980.236	9.9539e-05	7.85971e-05	1.74189e-05	1.23627e-05
722	Q3THK7	Gmps	MOUSE	GMP synthase [glutamine-hydrolyzing]	4649.55	2226.86	6241.12	4393.48	2.3382e-05	1.13404e-05	3.06703e-05	5.54105e-05
723	P30416	Fkbp4	MOUSE	Peptidyl-prolyl cis-trans isomerase FKBP4	1268.12	2060.47	4215.44	1107.36	6.37721e-06	1.04931e-05	2.07156e-05	1.3966e-05
724	Q922Q8	Lrrc59	MOUSE	Leucine-rich repeat-containing protein 59	5739.33	5749.66	11207.6	5663.25	2.88624e-05	2.92805e-05	5.50767e-05	7.14248e-05
725	Q9CQI7	Snrpb2	MOUSE	U2 small nuclear ribonucleoprotein B''	39938.5	44588.1	19257.6	7793.9	0.000200846	0.000227067	9.46364e-05	9.82966e-05
726	P01592	Jchain	MOUSE	Immunoglobulin J chain	3201.08	8877.87	4654.49	1492.11	1.60978e-05	4.5211e-05	2.28732e-05	1.88184e-05
727	A0A0R4J047	Luc7l	MOUSE	Luc7 homolog (S. cerevisiae)-like, isoform CRA_c	17751.5	13472.7	15551.2	4623.73	8.92698e-05	6.86102e-05	7.64221e-05	5.83144e-05
728	Q8BMJ2	Lars	MOUSE	Leucine--tRNA ligase, cytoplasmic	2929.3	1252.85	4673.35	1805.56	1.47311e-05	6.38022e-06	2.29659e-05	2.27717e-05
729	Q9CQS2	Nop10	MOUSE	H/ACA ribonucleoprotein complex subunit 3	13059	6653.6	16966	4582.49	6.56719e-05	3.38838e-05	8.33746e-05	5.77943e-05
730	Q9CX56	Psmd8	MOUSE	26S proteasome non-ATPase regulatory subunit 8	9318.74	10671.3	10170.1	5222.7	4.68627e-05	5.43444e-05	4.99783e-05	6.58686e-05
731	A2AQ19	Rtf1	MOUSE	RNA polymerase-associated protein RTF1 homolog	4712.72	889.089	4545.03	1961.35	2.36996e-05	4.52773e-06	2.23353e-05	2.47365e-05
732	P35821	Ptpn1	MOUSE	Tyrosine-protein phosphatase non-receptor type 1	6347.18	4722.04	395.249	2925.38	3.19191e-05	2.40472e-05	1.94234e-06	3.68948e-05
733	Q9ES52	Inpp5d	MOUSE	Phosphatidylinositol 3,4,5-trisphosphate 5-phosphatase 1	6974.07	1176.96	15184.6	6913.57	3.50717e-05	5.99375e-06	7.46205e-05	8.71938e-05
734	Q64674	Srm	MOUSE	Spermidine synthase	8396.44	4308.81	10461.7	5776.94	4.22246e-05	2.19428e-05	5.1411e-05	7.28587e-05
735	Q9JHS9	Cwc15	MOUSE	Spliceosome-associated protein CWC15 homolog	12384.2	8689.63	6190.91	1600.07	6.22785e-05	4.42524e-05	3.04235e-05	2.01801e-05
736	Q923A8	Map3k7	MOUSE	Mitogen-activated protein kinase kinase kinase 7	23300	20715.9	12009.4	958.101	0.000117173	0.000105497	5.90168e-05	1.20836e-05
737	E9Q394	Akap13	MOUSE	A-kinase anchor protein 13	3643.03	2446.27	769.572	1503.21	1.83203e-05	1.24578e-05	3.78185e-06	1.89584e-05
738	A0A0R4J1I6	Nup210	MOUSE	Nuclear pore membrane glycoprotein 210	389.923	3460.72	3874.82	5276.54	1.96087e-06	1.76239e-05	1.90417e-05	6.65477e-05
739	Q91W18	Tdrd3	MOUSE	Tudor domain-containing protein 3	7944.36	7736.99	7214.12	421.222	3.99512e-05	3.9401e-05	3.54518e-05	5.31245e-06
740	V9GX43	Celf2	MOUSE	CUGBP Elav-like family member 2 (Fragment)	8634.99	6793.18	9555.02	4168.47	4.34242e-05	3.45946e-05	4.69555e-05	5.25727e-05
741	Q8R344	Ccdc12	MOUSE	Coiled-coil domain-containing protein 12	6669.04	6843.67	5829.41	1559.01	3.35377e-05	3.48518e-05	2.8647e-05	1.96623e-05
742	J7NUP1	Irgm1	MOUSE	Immunity-related GTPase family M protein 1	1638.85	1080.56	5593.11	1446.2	8.24156e-06	5.50279e-06	2.74858e-05	1.82395e-05
743	P10639	Txn	MOUSE	Thioredoxin	47795.3	39901	37709.3	15822	0.000240356	0.000203198	0.000185312	0.000199546
744	Q3THW5	H2afv	MOUSE	Histone H2A.V	32516.7	30815.4	41394.6	20196.5	0.000163522	0.000156929	0.000203423	0.000254718
745	O70503	Hsd17b12	MOUSE	Very-long-chain 3-oxoacyl-CoA reductase	2573.41	6441.36	12005.9	3062.44	1.29413e-05	3.28029e-05	5.89997e-05	3.86234e-05
746	A0A2I3BQY4	Gnpnat1	MOUSE	Glucosamine 6-phosphate N-acetyltransferase	14002.8	15689.4	14247.2	6278.88	7.0418e-05	7.98992e-05	7.00141e-05	7.91892e-05
747	P83877	Txnl4a	MOUSE	Thioredoxin-like protein 4A	2952.22	6998.99	5502.96	1253.47	1.48463e-05	3.56427e-05	2.70428e-05	1.58088e-05
748	Q8VHK9	Dhx36	MOUSE	ATP-dependent RNA helicase DHX36	3284.9	288.673	3826.15	3254.81	1.65193e-05	1.47008e-06	1.88026e-05	4.10496e-05
749	P34022	Ranbp1	MOUSE	Ran-specific GTPase-activating protein	955.719	6707.29	14938.1	6831.35	4.80619e-06	3.41572e-05	7.34091e-05	8.61568e-05
750	Q9D051	Pdhb	MOUSE	Pyruvate dehydrogenase E1 component subunit beta, mitochondrial	4666.76	4505.71	3627.43	3609.39	2.34685e-05	2.29456e-05	1.7826e-05	4.55216e-05
751	A0A0R4J008	Hdac2	MOUSE	Histone deacetylase	4768.54	7793.3	9927.33	3799.01	2.39804e-05	3.96878e-05	4.87851e-05	4.79131e-05
752	Q9CQW2	Arl8b	MOUSE	ADP-ribosylation factor-like protein 8B	17552.9	10654	16622.3	6912.92	8.8271e-05	5.42558e-05	8.16858e-05	8.71857e-05
753	Q3U7R1	Esyt1	MOUSE	Extended synaptotagmin-1	6026.07	2574.3	11485.7	5970.28	3.03043e-05	1.31098e-05	5.64435e-05	7.5297e-05
754	Q9DC23	Dnajc10	MOUSE	DnaJ homolog subfamily C member 10	5043.14	11553.5	8057.37	2632.98	2.53613e-05	5.88368e-05	3.95957e-05	3.32071e-05
755	Q9CPP0	Npm3	MOUSE	Nucleoplasmin-3	34585	31866.7	27020.9	2704.75	0.000173923	0.000162283	0.000132787	3.41123e-05
756	Q0P678	Zc3h18	MOUSE	Zinc finger CCCH domain-containing protein 18	4435.56	3242.04	2603.86	1461.22	2.23059e-05	1.65103e-05	1.27959e-05	1.84288e-05
757	P70280	Vamp7	MOUSE	Vesicle-associated membrane protein 7	7158.16	8101.1	7916.13	717.503	3.59975e-05	4.12553e-05	3.89016e-05	9.04914e-06
758	A0A0G2JEC2	Mef2c	MOUSE	Myocyte-specific enhancer factor 2C	6112.68	6816.43	1460.72	2766.86	3.07399e-05	3.4713e-05	7.17829e-06	3.48956e-05
759	P40124	Cap1	MOUSE	Adenylyl cyclase-associated protein 1	4255.12	3433.69	6726.52	3491.72	2.13984e-05	1.74862e-05	3.30556e-05	4.40375e-05
760	Q52L67	Tecr	MOUSE	Gpsn2 protein	20420.5	14815	26313.3	12077.9	0.000102692	7.54461e-05	0.00012931	0.000152326
761	F8WHP8	Atp5j2	MOUSE	ATP synthase subunit f, mitochondrial	6003.06	5583.05	12396.8	605.481	3.01886e-05	2.8432e-05	6.09205e-05	7.63632e-06
762	Q8CG29	Myo1f	MOUSE	Myosin IF	8061.01	8153.48	8605.24	1221.37	4.05378e-05	4.1522e-05	4.22881e-05	1.54039e-05
763	P97379	G3bp2	MOUSE	Ras GTPase-activating protein-binding protein 2	5294.76	5539.45	6227.39	713.612	2.66266e-05	2.821e-05	3.06028e-05	9.00006e-06
764	Q9DC71	Mrps15	MOUSE	28S ribosomal protein S15, mitochondrial	2479.82	5616.6	4063.93	4797.64	1.24707e-05	2.86028e-05	1.99711e-05	6.05077e-05
765	A0A0R4J0Z1	Pdia4	MOUSE	Protein disulfide-isomerase A4	4124.44	2854.68	6519.47	24281.2	2.07413e-05	1.45376e-05	3.20382e-05	0.000306234
766	A2BDX2	Dpm1	MOUSE	Dolichol-phosphate mannosyltransferase subunit 1	838.294	5841.61	7195.69	2226.62	4.21567e-06	2.97487e-05	3.53612e-05	2.80822e-05
767	D3Z158	Qars	MOUSE	Glutamine--tRNA ligase	8667.52	8591.56	7201.15	5689.8	4.35878e-05	4.3753e-05	3.53881e-05	7.17597e-05
768	Q8BK72	Mrps27	MOUSE	28S ribosomal protein S27, mitochondrial	8729.03	5631.19	10269	2838.47	4.38971e-05	2.86771e-05	5.04643e-05	3.57988e-05
769	Q61686	Cbx5	MOUSE	Chromobox protein homolog 5	4204.41	7036.18	9418.33	1015.22	2.11434e-05	3.58321e-05	4.62838e-05	1.28039e-05
770	Q3UQ44	Iqgap2	MOUSE	Ras GTPase-activating-like protein IQGAP2	1388.54	3586.05	8572.16	2094.68	6.98281e-06	1.82621e-05	4.21255e-05	2.64181e-05
771	O08856	Ell	MOUSE	RNA polymerase II elongation factor ELL	8468.92	7830.59	7012.87	1497.32	4.25891e-05	3.98777e-05	3.44628e-05	1.88841e-05
772	Q91YU8	Ppan	MOUSE	Suppressor of SWI4 1 homolog	5140.85	5104.88	3714.22	2172.68	2.58527e-05	2.59969e-05	1.82525e-05	2.74018e-05
773	E9QNQ2	Ankrd44	MOUSE	Serine/threonine-protein phosphatase 6 regulatory ankyrin repeat subunit B	3131.94	1918.26	718.286	1953.6	1.57501e-05	9.76886e-06	3.52982e-06	2.46388e-05
774	G3X9T7	Lgals9	MOUSE	Galectin	6937.33	4638.47	12571.7	5366.95	3.48869e-05	2.36217e-05	6.17803e-05	6.76879e-05
775	A0A087WRA4	Mndal	MOUSE	Myeloid cell nuclear differentiation antigen-like protein	4531.41	7855.19	7900.08	3212.3	2.27878e-05	4.0003e-05	3.88228e-05	4.05135e-05
776	Q3UV17	Krt76	MOUSE	Keratin, type II cytoskeletal 2 oral	69284.6	199834	113969	42974.9	0.000348423	0.00101767	0.000560068	0.000541999
777	Q9WV55	Vapa	MOUSE	Vesicle-associated membrane protein-associated protein A	7191.14	7163.85	10631	4704.89	3.61633e-05	3.64823e-05	5.22432e-05	5.9338e-05
778	B0R1E3	Hint1	MOUSE	Histidine triad nucleotide-binding protein 1	4023.19	3716.76	13487.4	3561.85	2.02321e-05	1.89278e-05	6.62801e-05	4.4922e-05
779	Q9QYB5	Add3	MOUSE	Gamma-adducin	9413.65	482.395	6697.75	1703.29	4.734e-05	2.45662e-06	3.29143e-05	2.14819e-05
780	Q99LL5	Pwp1	MOUSE	Periodic tryptophan protein 1 homolog	275.357	4639.55	4417.55	1700.97	1.38473e-06	2.36271e-05	2.17089e-05	2.14526e-05
781	A0A140LHA2	Bub3	MOUSE	Mitotic checkpoint protein BUB3	1293.52	10113.8	5920.37	2537.1	6.50494e-06	5.15049e-05	2.9094e-05	3.19979e-05
782	P24547	Impdh2	MOUSE	Inosine-5'-monophosphate dehydrogenase 2	12897.5	10641.6	22798.3	4786.44	6.48599e-05	5.41927e-05	0.000112036	6.03665e-05
783	O35901	Lsm2	MOUSE	U6 snRNA-associated Sm-like protein LSm2	11612.2	6939.8	11407.1	4189.81	5.83962e-05	3.53413e-05	5.60571e-05	5.28418e-05
784	O54774	Ap3d1	MOUSE	AP-3 complex subunit delta-1	2957.56	2771.67	3569.27	1003.21	1.48732e-05	1.41149e-05	1.75402e-05	1.26524e-05
785	Q8BPU7	Elmo1	MOUSE	Engulfment and cell motility protein 1	5038.51	6928.89	11362.3	1815.82	2.5338e-05	3.52857e-05	5.58367e-05	2.29011e-05
786	E9Q2B0	Gtf3c4	MOUSE	General transcription factor 3C polypeptide 4	547.682	835.01	540.68	823.09	2.75422e-06	4.25233e-06	2.65702e-06	1.03808e-05
787	P97376	Frg1	MOUSE	Protein FRG1	10211.5	8235.85	11752.7	3643.1	5.13525e-05	4.19415e-05	5.77554e-05	4.59468e-05
788	G3X8S5	Dnajb6	MOUSE	DnaJ homolog subfamily B member 6	5535.11	3290.41	1636.37	1458.24	2.78354e-05	1.67566e-05	8.04149e-06	1.83912e-05
789	Q4VBE7	Kctd2	MOUSE	BTB/POZ domain-containing protein KCTD2	7171.69	8594.23	6368.64	2934.18	3.60655e-05	4.37666e-05	3.12969e-05	3.70059e-05
790	D3Z4U0	Zranb2	MOUSE	Zinc finger Ran-binding domain-containing protein 2	6739.89	4474.56	6711.61	1419.91	3.3894e-05	2.27869e-05	3.29824e-05	1.79079e-05
791	G3X949	Traf3ip3	MOUSE	TRAF3 interacting protein 3	7030.03	2010.33	7543.77	2451.56	3.53531e-05	1.02377e-05	3.70718e-05	3.09191e-05
792	D3Z7M5	Nop16	MOUSE	Nucleolar protein 16	10591	9956.68	7708.46	2383.25	5.32608e-05	5.07049e-05	3.78811e-05	3.00576e-05
793	B1AU75	Nasp	MOUSE	Nuclear autoantigenic sperm protein (Histone-binding), isoform CRA_c	4797.41	5823	5480.7	3144.55	2.41255e-05	2.96539e-05	2.69334e-05	3.9659e-05
794	Q9D0R4	Ddx56	MOUSE	Probable ATP-dependent RNA helicase DDX56	2511.34	2786.54	1656.69	343.588	1.26292e-05	1.41906e-05	8.14133e-06	4.33333e-06
795	P36993	Ppm1b	MOUSE	Protein phosphatase 1B	99145.5	106000	55802.8	21893.6	0.00049859	0.000539813	0.000274227	0.000276122
796	P27661	H2afx	MOUSE	Histone H2AX	42695	44624.4	59710.8	26564.3	0.000214707	0.000227252	0.000293432	0.000335028
797	A0A1W2P6G5	Myl6	MOUSE	Myosin light polypeptide 6	23723.4	5076.05	3584.75	295.448	0.000119302	2.585e-05	1.76162e-05	3.72619e-06
798	A0A2I3BRM6	Hnrnpc	MOUSE	Heterogeneous nuclear ribonucleoproteins C1/C2 (Fragment)	36347.9	44323	50164.4	14981.1	0.000182789	0.000225717	0.000246519	0.000188942
799	Q9Z0N2	Eif2s3y	MOUSE	Eukaryotic translation initiation factor 2 subunit 3, Y-linked	5055.72	3516.15	5387.2	1458	2.54245e-05	1.79062e-05	2.64739e-05	1.83883e-05
800	P61750	Arf4	MOUSE	ADP-ribosylation factor 4	7252.18	5631.13	11126.1	4120.03	3.64703e-05	2.86768e-05	5.4676e-05	5.19618e-05
801	P01942	Hba	MOUSE	Hemoglobin subunit alpha	12344.8	13422.7	35918.7	13313.2	6.20802e-05	6.83558e-05	0.000176513	0.000167905
802	P43274	Hist1h1e	MOUSE	Histone H1.4	115717	102098	137424	43225.3	0.000581924	0.000519939	0.000675331	0.000545157
803	P63168	Dynll1	MOUSE	Dynein light chain 1, cytoplasmic	61618.3	60008.2	57964.2	21229.5	0.00030987	0.000305595	0.000284849	0.000267746
804	Q3U4F0	Sfxn3	MOUSE	Sideroflexin-3	1563.5	2058.34	21156.4	11700.8	7.86262e-06	1.04822e-05	0.000103967	0.00014757
805	E9QL25	Kdm2b	MOUSE	Lysine-specific demethylase 2B	1001.32	507.092	5028.33	2893.24	5.0355e-06	2.58239e-06	2.47103e-05	3.64895e-05
806	Q3UHU8	Gtf2i	MOUSE	General transcription factor II-I	4790.77	5048.39	7091.73	2602.36	2.40921e-05	2.57092e-05	3.48504e-05	3.28209e-05
807	A0A0B4J1E7	Kpna4	MOUSE	Importin subunit alpha-3	3129.71	140.272	958.187	0	1.57389e-05	7.14341e-07	4.70875e-06	0
808	H3BKN0	Nsun2	MOUSE	tRNA (cytosine(34)-C(5))-methyltransferase	4529.2	1201.4	2127.07	1626.17	2.27768e-05	6.11819e-06	1.04529e-05	2.05092e-05
809	A0A0N4SVP5	Atf7ip	MOUSE	Activating transcription factor 7-interacting protein 1 (Fragment)	5581.76	10101.7	3185.95	728.979	2.80699e-05	5.14436e-05	1.56565e-05	9.19388e-06
810	Q9CYL5	Glipr2	MOUSE	Golgi-associated plant pathogenesis-related protein 1	1575.35	1294.14	4066.12	706.079	7.92221e-06	6.59049e-06	1.99818e-05	8.90505e-06
811	Q791T5	Mtch1	MOUSE	Mitochondrial carrier homolog 1	7854.66	6523.69	16414.9	6785.23	3.95e-05	3.32222e-05	8.06663e-05	8.55752e-05
812	Q8C4J7	Tbl3	MOUSE	Transducin beta-like protein 3	1161.08	5837.02	8982.42	2230.89	5.83893e-06	2.97253e-05	4.41416e-05	2.8136e-05
813	Q64152	Btf3	MOUSE	Transcription factor BTF3	615.784	6882.24	9866.38	5456.06	3.09669e-06	3.50482e-05	4.84856e-05	6.88118e-05
814	Q5SSI6	Utp18	MOUSE	U3 small nucleolar RNA-associated protein 18 homolog	4807.67	5333.91	8700.2	4694.98	2.41772e-05	2.71632e-05	4.27547e-05	5.9213e-05
815	A0A1Y7VM54	Tmed10	MOUSE	Transmembrane emp24 domain-containing protein 10	3091.46	3810.47	5040.47	1577.7	1.55465e-05	1.9405e-05	2.477e-05	1.98979e-05
816	Q9D3D9	Atp5f1d	MOUSE	ATP synthase subunit delta, mitochondrial	4479.89	3979.97	9408.14	1110.47	2.25288e-05	2.02682e-05	4.62337e-05	1.40052e-05
817	Q9D103	Ifitm1	MOUSE	Interferon-induced transmembrane protein 1	37144.4	36012.7	52239.1	16426.4	0.000186794	0.000183397	0.000256714	0.00020717
818	Q923G2	Polr2h	MOUSE	DNA-directed RNA polymerases I, II, and III subunit RPABC3	7503.19	1623.13	12771.4	1327.33	3.77325e-05	8.26587e-06	6.27615e-05	1.67403e-05
819	Q62241	Snrpc	MOUSE	U1 small nuclear ribonucleoprotein C	39266.4	23666.7	20128.5	3886.51	0.000197466	0.000120524	9.8916e-05	4.90166e-05
820	P62876	Polr2l	MOUSE	DNA-directed RNA polymerases I, II, and III subunit RPABC5	5508.47	5900.54	8758.27	1612.86	2.77014e-05	3.00488e-05	4.30401e-05	2.03414e-05
821	O08553	Dpysl2	MOUSE	Dihydropyrimidinase-related protein 2	4536.64	7880.02	13426.5	939.466	2.28141e-05	4.01294e-05	6.59809e-05	1.18485e-05
822	A0A0A6YW87	Cnih4	MOUSE	Cornichon homolog 4 (Drosophila), isoform CRA_a	5656.1	4392.14	8608.97	2920.05	2.84438e-05	2.23672e-05	4.23064e-05	3.68276e-05
823	Q9CQR2	Rps21	MOUSE	40S ribosomal protein S21	19500.8	18604.7	18268.2	5494.78	9.80667e-05	9.47454e-05	8.97738e-05	6.93001e-05
824	Q8R0A0	Gtf2f2	MOUSE	General transcription factor IIF subunit 2	7810.01	9116.51	10198.9	4117.13	3.92755e-05	4.64263e-05	5.01196e-05	5.19252e-05
825	P62892	Rpl39	MOUSE	60S ribosomal protein L39	8115.23	11176.1	9786.5	4570.97	4.08104e-05	5.69147e-05	4.80931e-05	5.76491e-05
826	O55201	Supt5h	MOUSE	Transcription elongation factor SPT5	3630.22	4203.2	5173.29	605.074	1.82559e-05	2.1405e-05	2.54227e-05	7.63118e-06
827	Q64378	Fkbp5	MOUSE	Peptidyl-prolyl cis-trans isomerase FKBP5	584.767	4481.62	8617.73	3950.43	2.94071e-06	2.28229e-05	4.23495e-05	4.98228e-05
828	P62869	Elob	MOUSE	Elongin-B	5504.54	7210.54	9324.65	3591.11	2.76816e-05	3.67201e-05	4.58234e-05	4.52911e-05
829	P62838	Ube2d2	MOUSE	Ubiquitin-conjugating enzyme E2 D2	2545.42	8488.51	16421.3	2363.26	1.28006e-05	4.32282e-05	8.06981e-05	2.98054e-05
830	Q01320	Top2a	MOUSE	DNA topoisomerase 2-alpha	7975.64	5702.49	15057.3	7191.94	4.01084e-05	2.90402e-05	7.39948e-05	9.07047e-05
831	Q9Z321	Top3b	MOUSE	DNA topoisomerase 3-beta-1	3575.87	6805.62	682.532	2534.91	1.79826e-05	3.46579e-05	3.35411e-06	3.19702e-05
832	Q6P5E4	Uggt1	MOUSE	UDP-glucose:glycoprotein glucosyltransferase 1	5312.72	7381.56	11505.2	11219.9	2.6717e-05	3.7591e-05	5.65391e-05	0.000141505
833	Q9JIF7	Copb1	MOUSE	Coatomer subunit beta	2085.76	2894.58	4200.21	1432.76	1.0489e-05	1.47408e-05	2.06408e-05	1.807e-05
834	Q9JLZ8	Sigirr	MOUSE	Single Ig IL-1-related receptor	3371.56	947.778	9895.61	2785.71	1.69552e-05	4.82661e-06	4.86292e-05	3.51334e-05
835	P03930	Mtatp8	MOUSE	ATP synthase protein 8	7120.66	6317.68	525.566	2471.49	3.58088e-05	3.21731e-05	2.58275e-06	3.11705e-05
836	Q5SUT0	Ewsr1	MOUSE	RNA-binding protein EWS	9819.9	8705.04	10304.3	4000.1	4.9383e-05	4.43309e-05	5.06376e-05	5.04492e-05
837	Q8K4Z5	Sf3a1	MOUSE	Splicing factor 3A subunit 1	7915.32	1427.94	447.004	4421.98	3.98051e-05	7.27187e-06	2.19668e-06	5.577e-05
838	Q9D2M8	Ube2v2	MOUSE	Ubiquitin-conjugating enzyme E2 variant 2	5320.08	1476.02	8153.83	665.246	2.6754e-05	7.51673e-06	4.00698e-05	8.39008e-06
839	E9Q1G8	2019-09-07	MOUSE	Septin-7	200.3	3104.69	251.469	2520.9	1.00728e-06	1.58108e-05	1.23577e-06	3.17936e-05
840	Q9EST5	Anp32b	MOUSE	Acidic leucine-rich nuclear phosphoprotein 32 family member B	10954.7	8391.12	22301	7793.24	5.50897e-05	4.27322e-05	0.000109592	9.82883e-05
841	Q9D7M1	Gid8	MOUSE	Glucose-induced degradation protein 8 homolog	6754.88	9386.49	870.041	607.379	3.39694e-05	4.78012e-05	4.27558e-06	7.66026e-06
842	E9Q4V9	Nup107	MOUSE	Nuclear pore complex protein Nup107	444.553	2482.78	5893.5	1711.93	2.2356e-06	1.26437e-05	2.8962e-05	2.15909e-05
843	Q9CWK3	Cd2bp2	MOUSE	CD2 antigen cytoplasmic tail-binding protein 2	6718.65	5812.66	8575.27	1573.16	3.37872e-05	2.96013e-05	4.21408e-05	1.98406e-05
844	P20918	Plg	MOUSE	Plasminogen	5075.68	6797.52	10521.3	648.916	2.55249e-05	3.46167e-05	5.17039e-05	8.18412e-06
845	Q8K366	Exosc10	MOUSE	Exosc10 protein	8555.99	6616.47	8481.66	1296.99	4.30269e-05	3.36947e-05	4.16808e-05	1.63576e-05
846	Q61823	Pdcd4	MOUSE	Programmed cell death protein 4	3734.31	4063.95	7730.22	2777.38	1.87794e-05	2.06959e-05	3.7988e-05	3.50282e-05
847	B3F5L5	5830411N06Rik	MOUSE	RIKEN cDNA 5830411N06 gene	4451.29	6100.08	15291.9	5447.17	2.23849e-05	3.1065e-05	7.5148e-05	6.86996e-05
848	Q9Z0H1	Wdr46	MOUSE	WD repeat-containing protein 46	2350.82	4058.25	5213.76	1445.37	1.1822e-05	2.06668e-05	2.56216e-05	1.82289e-05
849	Q9CZW5	Tomm70	MOUSE	Mitochondrial import receptor subunit TOM70	208.183	1954.13	5113.98	2156.11	1.04692e-06	9.95151e-06	2.51313e-05	2.71928e-05
850	Q9Z1F9	Uba2	MOUSE	SUMO-activating enzyme subunit 2	763.948	3387.1	6086.87	2447.35	3.84179e-06	1.7249e-05	2.99122e-05	3.0866e-05
851	P40142	Tkt	MOUSE	Transketolase	3424.25	3217.75	4237.28	3262.26	1.72201e-05	1.63866e-05	2.08229e-05	4.11435e-05
852	Q9CR16	Ppid	MOUSE	Peptidyl-prolyl cis-trans isomerase D	3119.58	3134.41	12455.4	5205.15	1.56879e-05	1.59621e-05	6.12085e-05	6.56473e-05
853	O35492	Clk3	MOUSE	Dual specificity protein kinase CLK3	27407.8	26519.6	15252.2	4463.38	0.00013783	0.000135052	7.49527e-05	5.62921e-05
854	F8WJK8	St13	MOUSE	Hsc70-interacting protein	2774.73	1285.06	720.901	579.671	1.39537e-05	6.54425e-06	3.54267e-06	7.31081e-06
855	G3X9B1	Heatr1	MOUSE	HEAT repeat-containing 1	6037.21	4969.06	7540.6	8787.37	3.03603e-05	2.53052e-05	3.70562e-05	0.000110826
856	Q8VEM1	Rnf130	MOUSE	E3 ubiquitin-protein ligase RNF130	2190.42	1280	3059.57	1568.67	1.10153e-05	6.51846e-06	1.50354e-05	1.9784e-05
857	A0A1B0GSG5	Rnh1	MOUSE	Ribonuclease inhibitor	3008.73	4190.52	5652.86	2722.57	1.51305e-05	2.13404e-05	2.77794e-05	3.4337e-05
858	F8WJL9	Bcorl1	MOUSE	BCL-6 corepressor-like protein 1 (Fragment)	2332.16	216.446	5754.99	4798.95	1.17281e-05	1.10226e-06	2.82813e-05	6.05243e-05
859	Z4YJV4	Ogdh	MOUSE	2-oxoglutarate dehydrogenase, mitochondrial	4602.9	4418.08	6267.05	1630.18	2.31474e-05	2.24993e-05	3.07977e-05	2.05598e-05
860	Q9EQH3	Vps35	MOUSE	Vacuolar protein sorting-associated protein 35	4273.11	3532.41	8913.84	2339.04	2.14889e-05	1.7989e-05	4.38046e-05	2.95e-05
861	A0A0R4J0C8	Eri1	MOUSE	3'-5' exoribonuclease 1	6019.5	7780.83	1817.89	626.761	3.02713e-05	3.96243e-05	8.93353e-06	7.9047e-06
862	E9QNT5	Taf12	MOUSE	Transcription initiation factor TFIID subunit 12	11435.2	13972.1	8248.83	3799.44	5.7506e-05	7.11534e-05	4.05366e-05	4.79185e-05
863	A0A0U1RNP5	Etfb	MOUSE	Electron transfer flavoprotein subunit beta (Fragment)	1804.06	2839.95	8075.86	3118.26	9.07237e-06	1.44626e-05	3.96866e-05	3.93275e-05
864	O08908	Pik3r2	MOUSE	Phosphatidylinositol 3-kinase regulatory subunit beta	1251.57	2036.04	3340.94	1095.36	6.294e-06	1.03686e-05	1.64181e-05	1.38146e-05
865	G3X9H7	Mtss1	MOUSE	Metastasis suppressor 1, isoform CRA_e	5127.08	5486.3	2739.9	3341.25	2.57834e-05	2.79393e-05	1.34645e-05	4.21398e-05
866	E9PW43	Gm10320	MOUSE	Protein transport protein Sec61 subunit beta	15699.8	13920.4	20566.4	9222.8	7.8952e-05	7.08905e-05	0.000101068	0.000116318
867	P00405	Mtco2	MOUSE	Cytochrome c oxidase subunit 2	4389.25	4986.75	10066.1	1099.42	2.2073e-05	2.53953e-05	4.94668e-05	1.38658e-05
868	F6ZEW4	Cse1l	MOUSE	Exportin-2 (Fragment)	7946.9	2952.66	11017.7	1268.96	3.99639e-05	1.50366e-05	5.41433e-05	1.60041e-05
869	E9PZ97	Blm	MOUSE	Bloom syndrome protein homolog	3591.58	909.495	21887.4	1735.14	1.80616e-05	4.63165e-06	0.00010756	2.18835e-05
870	P97760	Polr2c	MOUSE	DNA-directed RNA polymerase II subunit RPB3	6171.84	3948.99	5427.76	3185.59	3.10374e-05	2.01104e-05	2.66732e-05	4.01766e-05
871	Q76LL6	Fhod3	MOUSE	FH1/FH2 domain-containing protein 3	1546.12	708.214	7388.96	2543.9	7.77525e-06	3.60662e-06	3.6311e-05	3.20837e-05
872	Q8C708	1	MOUSE	Transmembrane protein C16orf54 homolog	10197.6	2880.38	2619.97	2029.84	5.12825e-05	1.46685e-05	1.28751e-05	2.56003e-05
873	Q9QYA2	Tomm40	MOUSE	Mitochondrial import receptor subunit TOM40 homolog	776.42	2178.5	6071.15	1674.8	3.90451e-06	1.10941e-05	2.9835e-05	2.11226e-05
874	A0A2I3BRK6	Eny2	MOUSE	Transcription and mRNA export factor ENY2	10838.1	9512.19	11829.7	4468.78	5.45032e-05	4.84413e-05	5.81336e-05	5.63602e-05
875	Q9D0R8	Lsm12	MOUSE	Protein LSM12 homolog	4200.42	229.947	839.466	2506.72	2.11234e-05	1.17102e-06	4.12533e-06	3.16147e-05
876	Q8JZM7	Cdc73	MOUSE	Parafibromin	2970.82	2376.05	5052.34	364.458	1.49399e-05	1.21002e-05	2.48283e-05	4.59654e-06
877	A0A1Y7VLY3	Cpsf3	MOUSE	Cleavage and polyadenylation-specificity factor subunit 3	8613.61	9537.26	2273.38	2836.8	4.33167e-05	4.8569e-05	1.11719e-05	3.57777e-05
878	Q9CQQ8	Lsm7	MOUSE	U6 snRNA-associated Sm-like protein LSm7	15940.6	15712.2	10250.8	3239.81	8.0163e-05	8.0015e-05	5.0375e-05	4.08604e-05
879	A0A0R4J083	Acadl	MOUSE	Long-chain-specific acyl-CoA dehydrogenase, mitochondrial	6609.08	954.628	8134.02	4246.5	3.32362e-05	4.86149e-06	3.99724e-05	5.35569e-05
880	Q9D4J7	Phf6	MOUSE	PHD finger protein 6	5458.12	7812.18	11652.6	3583.54	2.74481e-05	3.97839e-05	5.72633e-05	4.51956e-05
881	E9Q3X0	Mvp	MOUSE	Major vault protein	12440.6	10910.7	7090.57	2847.09	6.25623e-05	5.55631e-05	3.48447e-05	3.59075e-05
					1.98852e+08	196365224	2.03491e+08	7.92897e+07	1	1	1	1
