# Supplementary material for: PCGF1-PRC1 links chromatin repression with DNA replication during hematopoietic cell lineage commitment
Source: Nat Commun. 2022 Nov 28;13:7159. doi: 10.1038/s41467-022-34856-8 (PMC9705430; doi:10.1038/s41467-022-34856-8)
Supplement: Supplementary file 6 — Supplementary Dataset 3 [file 41467_2022_34856_MOESM6_ESM.xlsx]

## Sheet: 定量解析
N	Uniprot Ac.	Protein name	Species	Gene name	2021.4.15_ctrl-EdU	2021.4.15_pcgh1ko-EdU	2021.07.20_WT-Edu	2021.07.20_KO-Edu
1	Q8BTI8	Serine/arginine repetitive matrix protein 2	MOUSE	Srrm2	851.132	563.14	1450.12	878.469
2	Q99104	Unconventional myosin-Va	MOUSE	Myo5a	227.312	495.588	246.125	288.609
3	Q5SUA5	Unconventional myosin-Ig	MOUSE	Myo1g	2681.2	768.505	322.146	513.919
4	Q6P4T2	U5 small nuclear ribonucleoprotein 200 kDa helicase	MOUSE	Snrnp200	1832.77	1116.69	6357.54	945.1
5	Q569Z6	Thyroid hormone receptor-associated protein 3	MOUSE	Thrap3	9511.07	1139.29	7287.88	1728.68
6	O70133	ATP-dependent RNA helicase A	MOUSE	Dhx9	3410.91	1163.28	1377.05	2260.6
7	P20152	Vimentin	MOUSE	Vim	752.207	813.66	328.636	574.114
8	Q9JJ28	Protein flightless-1 homolog	MOUSE	Flii	1863.8	2300.42	423.788	259.949
9	Q8K019	Bcl-2-associated transcription factor 1	MOUSE	Bclaf1	1736.68	2423.84	3094.01	381.679
10	P52332	Tyrosine-protein kinase JAK1	MOUSE	Jak1	1540.01	1781.12	1271.94	2499.23
11	Q8CIG8	Protein arginine N-methyltransferase 5	MOUSE	Prmt5	340.92	1445.82	291.429	429.82
12	Q9JMH9	Unconventional myosin-XVIIIa	MOUSE	Myo18a	5003.66	2899.16	1328.09	2100.73
13	Q8CFE4	SCY1-like protein 2	MOUSE	Scyl2	3499.68	4735.52	201.583	216.473
14	P11499	Heat shock protein HSP 90-beta	MOUSE	Hsp90ab1	1994.35	2001.66	3131.61	2043.25
15	P09405	Nucleolin	MOUSE	Ncl	647470	564184	1.25421e+06	1.66001e+06
16	Q99MR8	Methylcrotonoyl-CoA carboxylase subunit alpha, mitochondrial	MOUSE	Mccc1	1877.53	6410.91	2355.04	2167.18
17	P57780	Alpha-actinin-4	MOUSE	Actn4	1873.62	3618.97	5033.07	3098.24
18	F7BJB9	MORC family CW-type zinc finger protein 3	MOUSE	Morc3	1978.06	1241.04	1705.55	2211.36
19	P99024	Tubulin beta-5 chain	MOUSE	Tubb5	4375.81	2771.57	1192.34	704.289
20	Q61656	Probable ATP-dependent RNA helicase DDX5	MOUSE	Ddx5	2465.89	2183.02	2054	1282.25
21	Q3ULD5	Methylcrotonoyl-CoA carboxylase beta chain, mitochondrial	MOUSE	Mccc2	1352.33	1379.33	1329.86	956.185
22	Q99KG3	RNA-binding protein 10	MOUSE	Rbm10	2808.45	2952.16	1784.93	1876.79
23	Q8BGD9	Eukaryotic translation initiation factor 4B	MOUSE	Eif4b	173183	132022	790.389	4137.82
24	Q91VJ4	Serine/threonine-protein kinase 38	MOUSE	Stk38	2074.33	345.074	255.235	470.882
25	P29341	Polyadenylate-binding protein 1	MOUSE	Pabpc1	11401	1713.14	1936.73	1320.85
26	Q03265	ATP synthase subunit alpha, mitochondrial	MOUSE	Atp5f1a	2572.34	10239.7	660.705	243.856
27	P61979	Heterogeneous nuclear ribonucleoprotein K	MOUSE	Hnrnpk	5861.98	8452.13	22075.8	19741.6
28	Q62167	ATP-dependent RNA helicase DDX3X	MOUSE	Ddx3x	14628.9	11323.9	666.267	2127.14
29	P13020	Gelsolin	MOUSE	Gsn	51235.1	51511.7	1951.86	2790.56
30	O35286	Pre-mRNA-splicing factor ATP-dependent RNA helicase DHX15	MOUSE	Dhx15	1659.01	4016.65	1721.12	1669.89
31	P14733	Lamin-B1	MOUSE	Lmnb1	161738	148567	429348	612826
32	Q8CCF0	U4/U6 small nuclear ribonucleoprotein Prp31	MOUSE	Prpf31	11099.9	8806.33	3570.54	837.116
33	P10126	Elongation factor 1-alpha 1	MOUSE	Eef1a1	1485.67	1470.92	274.601	216.377
34	E9Q7G0	Nuclear mitotic apparatus protein 1	MOUSE	Numa1	17837.5	31796	123048	140592
35	Q00PI9	Heterogeneous nuclear ribonucleoprotein U-like protein 2	MOUSE	Hnrnpul2	6350.86	2244.7	495.307	1062.13
36	O88569	Heterogeneous nuclear ribonucleoproteins A2/B1	MOUSE	Hnrnpa2b1	89765.7	101287	421223	496273
37	Q8CIE6	Coatomer subunit alpha	MOUSE	Copa	3389.43	15459.7	2848.08	1406.59
38	Q05920	Pyruvate carboxylase, mitochondrial	MOUSE	Pc	4.18185e+06	5.34601e+06	1.53552e+06	1.25335e+06
39	Q99J09	Methylosome protein 50	MOUSE	Wdr77	6531.35	4192.45	2536.81	5872.33
40	P63038	60 kDa heat shock protein, mitochondrial	MOUSE	Hspd1	644185	1.76773e+06	434964	386146
41	Q8VEK3	Heterogeneous nuclear ribonucleoprotein U	MOUSE	Hnrnpu	38659.2	20233	4626.09	1947.53
42	Q7TPV4	Myb-binding protein 1A	MOUSE	Mybbp1a	16017	24653.4	16357.7	6047.11
43	Q64511	DNA topoisomerase 2-beta	MOUSE	Top2b	7555.67	6639.72	7492.07	4703.95
44	O35691	Pinin	MOUSE	Pnn	3118.6	2433.02	7208.58	5970.57
45	Q9JIX8	Apoptotic chromatin condensation inducer in the nucleus	MOUSE	Acin1	2268.36	857.273	4452.82	3732.52
46	Q91VM5	RNA binding motif protein, X-linked-like-1	MOUSE	Rbmxl1	2924.88	19270.2	80790.9	85711.7
47	P58252	Elongation factor 2	MOUSE	Eef2	360.449	1089.61	234.28	91.1313
48	P16858	Glyceraldehyde-3-phosphate dehydrogenase	MOUSE	Gapdh	38633.3	32258.1	12938.5	14340.9
49	P49312	Heterogeneous nuclear ribonucleoprotein A1	MOUSE	Hnrnpa1	1880.15	6303.45	24943.9	17931.4
50	P38647	Stress-70 protein, mitochondrial	MOUSE	Hspa9	270469	618280	155668	126988
51	Q7TMK9	Heterogeneous nuclear ribonucleoprotein Q	MOUSE	Syncrip	2369.71	4470.2	3957.28	3509.72
52	Q9JIK5	Nucleolar RNA helicase 2	MOUSE	Ddx21	6437.98	12946.1	2911.14	1662.55
53	P56480	ATP synthase subunit beta, mitochondrial	MOUSE	Atp5f1b	13641.5	44277.2	3976.21	2341.15
54	Q9QZQ8	Core histone macro-H2A.1	MOUSE	H2afy	778119	648742	722510	802761
55	P62908	40S ribosomal protein S3	MOUSE	Rps3	425.242	626.999	330.359	546.211
56	P17918	Proliferating cell nuclear antigen	MOUSE	Pcna	1.25617e+06	996934	2.14142e+06	2.32367e+06
57	P25206	DNA replication licensing factor MCM3	MOUSE	Mcm3	22360.6	29022.8	118141	118931
58	P09103	Protein disulfide-isomerase	MOUSE	P4hb	310.229	868.018	492.245	537.033
59	Q91ZA3	Propionyl-CoA carboxylase alpha chain, mitochondrial	MOUSE	Pcca	1.16312e+06	2.1393e+06	530693	353320
60	P42932	T-complex protein 1 subunit theta	MOUSE	Cct8	1097.07	9275.9	1443.53	1363.94
61	P14148	60S ribosomal protein L7	MOUSE	Rpl7	3446.85	714.221	4683.18	3943.22
62	Q6PDQ2	Chromodomain-helicase-DNA-binding protein 4	MOUSE	Chd4	21869	32824.2	99966.3	122856
63	P62702	40S ribosomal protein S4, X isoform	MOUSE	Rps4x	27403.9	12951	926.197	1101.95
64	P47911	60S ribosomal protein L6	MOUSE	Rpl6	2703.76	7104.69	854.911	1806.46
65	Q9JIF0	Protein arginine N-methyltransferase 1	MOUSE	Prmt1	2662.14	5676.3	2184.99	2286.15
66	Q61765	Keratin, type I cuticular Ha1	MOUSE	Krt31	3420.64	3304.03	1.6222e+06	24614
67	P97351	40S ribosomal protein S3a	MOUSE	Rps3a	5532.17	1513.69	702.366	5138.48
68	Q9Z204	Heterogeneous nuclear ribonucleoproteins C1/C2	MOUSE	Hnrnpc	5830.3	8558.59	52216.7	63111.3
69	Q4PJX1	Protein odr-4 homolog	MOUSE	Odr4	416.455	1028.31	353.692	119.364
70	P08113	Endoplasmin	MOUSE	Hsp90b1	5771.98	10194.2	3679.1	1598.97
71	Q8K4G5	Actin-binding LIM protein 1	MOUSE	Ablim1	1066.83	345.886	246.014	703.177
72	Q62376	U1 small nuclear ribonucleoprotein 70 kDa	MOUSE	Snrnp70	1391.62	2599.65	4090.88	2431.96
73	P17225	Polypyrimidine tract-binding protein 1	MOUSE	Ptbp1	3561.71	3017.98	2960.75	8362.26
74	P47754	F-actin-capping protein subunit alpha-2	MOUSE	Capza2	1603.72	3347.06	1326.29	721.503
75	P13864	DNA (cytosine-5)-methyltransferase 1	MOUSE	Dnmt1	274037	144762	375176	391056
76	Q62318	Transcription intermediary factor 1-beta	MOUSE	Trim28	263264	194199	585706	764677
77	Q8R023	Polycomb group RING finger protein 1	MOUSE	Pcgf1	645.343	469.437	2081.35	454.916
78	Q9D6Z1	Nucleolar protein 56	MOUSE	Nop56	2319.82	1912.76	4671.5	5166.29
79	P49718	DNA replication licensing factor MCM5	MOUSE	Mcm5	22671.7	21354.4	37257	40357.4
80	Q52KI8	Serine/arginine repetitive matrix protein 1	MOUSE	Srrm1	7274.1	3566.57	8247.84	4087.89
81	Q3TKT4	Transcription activator BRG1	MOUSE	Smarca4	1116.35	1897.02	790.504	2037.6
82	P62806	Histone H4	MOUSE	H4c1	1.50862e+07	1.22704e+07	9.66982e+06	1.01573e+07
83	P17182	Alpha-enolase	MOUSE	Eno1	173210	168837	194306	192512
84	Q9CZM2	60S ribosomal protein L15	MOUSE	Rpl15	293434	350178	753421	554339
85	P27659	60S ribosomal protein L3	MOUSE	Rpl3	3465.75	2394.03	6389.18	7135.77
86	P32067	Lupus La protein homolog	MOUSE	Ssb	31207.8	54328.7	29031.5	20605.9
87	Q8BMS1	Trifunctional enzyme subunit alpha, mitochondrial	MOUSE	Hadha	570.418	385.578	416.715	164.384
88	Q6PDM2	Serine/arginine-rich splicing factor 1	MOUSE	Srsf1	18377.1	9179.96	25648.5	25485.3
89	Q9CQJ4	E3 ubiquitin-protein ligase RING2	MOUSE	Rnf2	3934.2	3781.59	3173.9	2714.23
90	P62270	40S ribosomal protein S18	MOUSE	Rps18	15818.7	45011.5	4476.85	554.206
91	P49717	DNA replication licensing factor MCM4	MOUSE	Mcm4	32047.4	43639.2	134853	147456
92	Q3THE2	Myosin regulatory light chain 12B	MOUSE	Myl12b	1671.43	659.626	758.08	728.021
93	Q8CGP1	Histone H2B type 1-K	MOUSE	Hist1h2bk	3.99326e+07	3.38182e+07	2.80764e+07	3.11458e+07
94	Q8VH51	RNA-binding protein 39	MOUSE	Rbm39	7312.72	5103.51	1845.85	818.311
95	P70372	ELAV-like protein 1	MOUSE	Elavl1	3502.87	1572.24	836.652	389.78
96	P25444	40S ribosomal protein S2	MOUSE	Rps2	3398.94	1133.43	467.847	216.464
97	Q9R0U0	Serine/arginine-rich splicing factor 10	MOUSE	Srsf10	2418.61	5310.2	5026.11	1206.93
98	Q3TWW8	Serine/arginine-rich splicing factor 6	MOUSE	Srsf6	4019.33	1904.97	3417.86	4819.62
99	P12970	60S ribosomal protein L7a	MOUSE	Rpl7a	340.967	2650.06	788.821	203.1
100	Q9Z2X1	Heterogeneous nuclear ribonucleoprotein F	MOUSE	Hnrnpf	825.758	1542.42	882.869	2477.47
101	Q6ZWN5	40S ribosomal protein S9	MOUSE	Rps9	859.592	525.931	326.088	474.191
102	P14869	60S acidic ribosomal protein P0	MOUSE	Rplp0	3660.22	4597.07	7510.9	6221.26
103	Q64012	RNA-binding protein Raly	MOUSE	Raly	1655.62	672.022	1510.52	803
104	Q61136	Serine/threonine-protein kinase PRP4 homolog	MOUSE	Prpf4b	4576.09	11515.4	1790.57	7043.67
105	Q8BG05	Heterogeneous nuclear ribonucleoprotein A3	MOUSE	Hnrnpa3	453.338	1324.41	5578.2	177.485
106	Q8R5H1	Ubiquitin carboxyl-terminal hydrolase 15	MOUSE	Usp15	1014.63	3133.87	3664.53	6854.24
107	P09541	Myosin light chain 4	MOUSE	Myl4	352.938	492.483	188.506	370.692
108	Q8JZQ9	Eukaryotic translation initiation factor 3 subunit B	MOUSE	Eif3b	953.279	635.785	431.529	663.934
109	F6ZDS4	Nucleoprotein TPR	MOUSE	Tpr	19506.8	26715.4	153470	176829
110	Q3THS6	S-adenosylmethionine synthase isoform type-2	MOUSE	Mat2a	3984.08	278.377	29433.1	2672.72
111	Q61029	Lamina-associated polypeptide 2, isoforms beta/delta/epsilon/gamma	MOUSE	Tmpo	47860.4	41955.6	116621	138120
112	P21855	B-cell differentiation antigen CD72	MOUSE	Cd72	227.284	642.697	0	0
113	P11103	Poly [ADP-ribose] polymerase 1	MOUSE	Parp1	110963	94484.2	206562	226861
114	P18760	Cofilin-1	MOUSE	Cfl1	120506	88751.8	181421	220955
115	Q3V1L4	Cytosolic purine 5'-nucleotidase	MOUSE	Nt5c2	2781.76	4008.12	3870.78	1378.63
116	Q61937	Nucleophosmin	MOUSE	Npm1	221757	201124	540802	756605
117	P60335	Poly(rC)-binding protein 1	MOUSE	Pcbp1	60658.7	67221.5	125802	108336
118	Q61189	Methylosome subunit pICln	MOUSE	Clns1a	7677.54	13115.9	24544	1686.35
119	Q9QXS1	Plectin	MOUSE	Plec	6806.72	514.087	583.214	1522.82
120	O08583	THO complex subunit 4	MOUSE	Alyref	2263.62	3732.78	21276.2	15767.6
121	P07901	Heat shock protein HSP 90-alpha	MOUSE	Hsp90aa1	7057.78	10829.6	902.482	1972.31
122	Q8VIJ6	Splicing factor, proline- and glutamine-rich	MOUSE	Sfpq	75494	69984.7	352500	413692
123	Q04750	DNA topoisomerase 1	MOUSE	Top1	82509.8	72933.4	132703	180756
124	Q60668	Heterogeneous nuclear ribonucleoprotein D0	MOUSE	Hnrnpd	62769.9	109260	259716	245266
125	Q8BK67	Protein RCC2	MOUSE	Rcc2	38709.4	30484.3	60157.8	61035.8
126	Q8R1M2	Histone H2A.J	MOUSE	H2afj	2061.62	174.39	1238.47	1100.09
127	Q99JX7	Nuclear RNA export factor 1	MOUSE	Nxf1	744.042	1445.48	410.18	144.315
128	P14131	40S ribosomal protein S16	MOUSE	Rps16	0	0	164.072	180.683
129	Q8BL97	Serine/arginine-rich splicing factor 7	MOUSE	Srsf7	10220.3	6995.23	10013	205.339
130	P62301	40S ribosomal protein S13	MOUSE	Rps13	15875.4	22473.7	34322.1	42107.2
131	Q60605	Myosin light polypeptide 6	MOUSE	Myl6	1413.57	1471.75	1386.05	2387.68
132	O89053	Coronin-1A	MOUSE	Coro1a	1684.98	2736	4824.03	1660.85
133	P47757	F-actin-capping protein subunit beta	MOUSE	Capzb	6921.82	4890.26	3210	8420.38
134	Q9CPN8	Insulin-like growth factor 2 mRNA-binding protein 3	MOUSE	Igf2bp3	1841.44	4438.03	885.965	1385.56
135	P62960	Y-box-binding protein 1	MOUSE	Ybx1	731.373	969.79	1092.84	1018.57
136	P21107	Tropomyosin alpha-3 chain	MOUSE	Tpm3	23904.6	12127.3	20782.1	6043.21
137	Q497I4	Keratin, type I cuticular Ha5	MOUSE	Krt35	3260.49	5961.73	122110	908.191
138	Q91YQ5	Dolichyl-diphosphooligosaccharide--protein glycosyltransferase subunit 1	MOUSE	Rpn1	772.797	298.298	179.169	1833.65
139	Q6A068	Cell division cycle 5-like protein	MOUSE	Cdc5l	2927.01	670.303	3419.69	3223.19
140	P54276	DNA mismatch repair protein Msh6	MOUSE	Msh6	48514.1	26422.7	166843	168003
141	Q8BFR5	Elongation factor Tu, mitochondrial	MOUSE	Tufm	1374.6	3412.84	3274.6	3790.81
142	P23116	Eukaryotic translation initiation factor 3 subunit A	MOUSE	Eif3a	454.587	513.984	171.564	144.297
143	P62196	26S proteasome regulatory subunit 8	MOUSE	Psmc5	1435.33	4213.18	1791.32	2972.54
144	Q8VDM4	26S proteasome non-ATPase regulatory subunit 2	MOUSE	Psmd2	1539.28	1334.45	2138.28	1725.93
145	Q9D8N0	Elongation factor 1-gamma	MOUSE	Eef1g	1545.56	1367.63	246.099	2562.99
146	Q60972	Histone-binding protein RBBP4	MOUSE	Rbbp4	38293.4	46043.7	110974	147246
147	Q99020	Heterogeneous nuclear ribonucleoprotein A/B	MOUSE	Hnrnpab	16769.9	21520.5	9315.43	9196.62
148	Q9CWZ3	RNA-binding protein 8A	MOUSE	Rbm8a	4908.46	6582.1	2599.32	1574.55
149	P62242	40S ribosomal protein S8	MOUSE	Rps8	829.477	1156.82	1003.91	173.212
150	P43276	Histone H1.5	MOUSE	Hist1h1b	3.46476e+06	2.19691e+06	3.63211e+06	4.04928e+06
151	Q9QX47	Protein SON	MOUSE	Son	7817.45	25148.8	7332.8	56532.9
152	Q9QZD9	Eukaryotic translation initiation factor 3 subunit I	MOUSE	Eif3i	2488.48	1506.32	4677.66	1628.25
153	P62245	40S ribosomal protein S15a	MOUSE	Rps15a	1553.25	961.513	649.706	2172.76
154	P62082	40S ribosomal protein S7	MOUSE	Rps7	4429.91	7032.87	7633.8	6613.82
155	P17742	Peptidyl-prolyl cis-trans isomerase A	MOUSE	Ppia	969189	779278	1.28028e+06	1.52014e+06
156	P51410	60S ribosomal protein L9	MOUSE	Rpl9	2301.97	13268.8	5354.53	958.497
157	P99027	60S acidic ribosomal protein P2	MOUSE	Rplp2	1501.86	4293.86	5126.77	6696.48
158	P62962	Profilin-1	MOUSE	Pfn1	13564.8	12964.9	5586.15	7325.2
159	O88685	26S proteasome regulatory subunit 6A	MOUSE	Psmc3	2755.86	2265.23	2117.89	2773.32
160	Q921M3	Splicing factor 3B subunit 3	MOUSE	Sf3b3	454.623	328.608	1783.66	1916.66
161	P63158	High mobility group protein B1	MOUSE	Hmgb1	435781	255989	544579	629714
162	P63101	14-3-3 protein zeta/delta	MOUSE	Ywhaz	536.777	1986.05	2368.51	684.193
163	Q91WK0	Leucine-rich repeat flightless-interacting protein 2	MOUSE	Lrrfip2	5222.69	1490.88	3591.45	585.672
164	Q8BG32	26S proteasome non-ATPase regulatory subunit 11	MOUSE	Psmd11	2860.44	5530.82	1889.62	1337.75
165	P40142	Transketolase	MOUSE	Tkt	103250	71249.4	344252	354001
166	Q9Z277	Tyrosine-protein kinase BAZ1B	MOUSE	Baz1b	183906	153998	210269	209503
167	P62717	60S ribosomal protein L18a	MOUSE	Rpl18a	599.102	550.801	1032.12	436.665
168	P47963	60S ribosomal protein L13	MOUSE	Rpl13	3167.26	4479.84	1623.61	6744.01
169	Q60930	Voltage-dependent anion-selective channel protein 2	MOUSE	Vdac2	6458.95	9003.93	7533.66	1067.06
170	Q3U0V1	Far upstream element-binding protein 2	MOUSE	Khsrp	35611.2	46878.8	188862	227973
171	Q99NB9	Splicing factor 3B subunit 1	MOUSE	Sf3b1	8362.96	9092.59	19878.3	26291.9
172	Q60932	Voltage-dependent anion-selective channel protein 1	MOUSE	Vdac1	1886.27	1060.95	3896.66	1694.04
173	P43275	Histone H1.1	MOUSE	H1-1	1.92912e+06	1.39416e+06	1.91061e+06	2.01254e+06
174	Q6DFW4	Nucleolar protein 58	MOUSE	Nop58	1991.6	1629.16	3358.68	351.42
175	Q8JZU2	Tricarboxylate transport protein, mitochondrial	MOUSE	Slc25a1	365.3	514.173	163.985	226.49
176	P62827	GTP-binding nuclear protein Ran	MOUSE	Ran	29412.1	32348.6	59652.9	71577.3
177	P14685	26S proteasome non-ATPase regulatory subunit 3	MOUSE	Psmd3	2669.82	10983.4	28095	24668.4
178	Q9DBR0	A-kinase anchor protein 8	MOUSE	Akap8	1652.04	1672.93	6619.73	1105.2
179	Q7TSE6	Serine/threonine-protein kinase 38-like	MOUSE	Stk38l	5664.49	480.027	1024.99	324.11
180	Q91ZW3	SWI/SNF-related matrix-associated actin-dependent regulator of chromatin subfamily A member 5	MOUSE	Smarca5	61233.1	49802.3	91349.5	87820.7
181	P48962	ADP/ATP translocase 1	MOUSE	Slc25a4	1175.56	1714.47	1041.15	836.408
182	Q6ZWV3	60S ribosomal protein L10	MOUSE	Rpl10	21246.4	25110.6	722.629	384.463
183	O35226	26S proteasome non-ATPase regulatory subunit 4	MOUSE	Psmd4	5447.18	13132	4721.02	2396.24
184	P62754	40S ribosomal protein S6	MOUSE	Rps6	2107.12	1020.93	1937.28	651.574
185	P35979	60S ribosomal protein L12	MOUSE	Rpl12	1790.33	1231.73	1091.14	365.22
186	Q9JKR6	Hypoxia up-regulated protein 1	MOUSE	Hyou1	486.012	1419.02	410.093	1504.38
187	P0DP28	Calmodulin-3	MOUSE	Calm3	897.334	567.668	400.704	856.922
188	P62137	Serine/threonine-protein phosphatase PP1-alpha catalytic subunit	MOUSE	Ppp1ca	1994.11	1860.86	3131.48	712.322
189	P06800	Receptor-type tyrosine-protein phosphatase C	MOUSE	Ptprc	890.713	385.632	239.102	432.933
190	P68372	Tubulin beta-4B chain	MOUSE	Tubb4b	454.567	256.01	0	111.503
191	O35730	E3 ubiquitin-protein ligase RING1	MOUSE	Ring1	4621.3	2033.84	904.67	1745.49
192	Q99M28	RNA-binding protein with serine-rich domain 1	MOUSE	Rnps1	713.077	1768.24	1202.05	1266.97
193	Q99JY9	Actin-related protein 3	MOUSE	Actr3	6378.39	2626.06	3480.88	1083.19
194	Q921F2	TAR DNA-binding protein 43	MOUSE	Tardbp	8290.82	9618.48	12222.1	7889.69
195	E9Q2M9	WD repeat- and FYVE domain-containing protein 4	MOUSE	Wdfy4	1560.48	4098.91	310.092	2222.58
196	P62264	40S ribosomal protein S14	MOUSE	Rps14	16702.4	21204.6	5503.98	10704.7
197	P63037	DnaJ homolog subfamily A member 1	MOUSE	Dnaja1	572.182	830.726	160.451	144.295
198	P23198	Chromobox protein homolog 3	MOUSE	Cbx3	112774	37654.2	222194	299617
199	Q61881	DNA replication licensing factor MCM7	MOUSE	Mcm7	12652.6	13101	59557.5	59107.5
200	Q6PE01	U5 small nuclear ribonucleoprotein 40 kDa protein	MOUSE	Snrnp40	1128.26	288.001	2714.65	2413.36
201	P19253	60S ribosomal protein L13a	MOUSE	Rpl13a	2863	643.102	1264.46	3348.31
202	Q9CZX8	40S ribosomal protein S19	MOUSE	Rps19	443.292	2393.01	1319.93	631.335
203	Q9QYJ0	DnaJ homolog subfamily A member 2	MOUSE	Dnaja2	4723.67	21372.7	15610.9	24741.9
204	P63154	Crooked neck-like protein 1	MOUSE	Crnkl1	714.222	843.828	1662.2	2061.31
205	P43247	DNA mismatch repair protein Msh2	MOUSE	Msh2	6449.19	10557.5	7104.92	12363.8
206	P84228	Histone H3.2	MOUSE	Hist1h3b	1.0904e+07	9.15084e+06	9.1907e+06	1.03217e+07
207	Q9ESX5	H/ACA ribonucleoprotein complex subunit DKC1	MOUSE	Dkc1	707.865	385.615	2044.77	2244.71
208	Q0VBL3	RNA-binding protein 15	MOUSE	Rbm15	2529.06	1733.27	1721.5	3277.72
209	Q99MR6	Serrate RNA effector molecule homolog	MOUSE	Srrt	884.666	1085.51	968.965	1613.39
210	Q9CX86	Heterogeneous nuclear ribonucleoprotein A0	MOUSE	Hnrnpa0	33484.9	28773.5	55712.5	51899.4
211	Q9D0B0	Serine/arginine-rich splicing factor 9	MOUSE	Srsf9	680.036	2514.54	1617.34	1542.9
212	Q9DB20	ATP synthase subunit O, mitochondrial	MOUSE	Atp5po	3535.46	3392.11	3283.96	2365.37
213	P47962	60S ribosomal protein L5	MOUSE	Rpl5	1675.83	3545.92	1179.39	2446.28
214	P48678	Prelamin-A/C	MOUSE	Lmna	68280.2	61302.3	212029	294288
215	Q08943	FACT complex subunit SSRP1	MOUSE	Ssrp1	144449	75939.3	303383	345650
216	P97311	DNA replication licensing factor MCM6	MOUSE	Mcm6	1241.53	15768.6	74196.2	78408.3
217	Q8CCS6	Polyadenylate-binding protein 2	MOUSE	Pabpn1	5500.74	10476	39350.4	95491.8
218	P09411	Phosphoglycerate kinase 1	MOUSE	Pgk1	16458.1	14274.6	22709.9	22065.5
219	O35381	Acidic leucine-rich nuclear phosphoprotein 32 family member A	MOUSE	Anp32a	49149.3	37808.8	97577.5	103056
220	Q9Z1Q5	Chloride intracellular channel protein 1	MOUSE	Clic1	1333.23	16074.2	8717.92	3968.18
221	P67778	Prohibitin	MOUSE	Phb	340.817	1156.15	1665.32	1172.03
222	D3YXK2	Scaffold attachment factor B1	MOUSE	Safb	18910.1	2084.53	33154.1	38603.8
223	Q60749	KH domain-containing, RNA-binding, signal transduction-associated protein 1	MOUSE	Khdrbs1	2389.45	2880.55	1324.02	746.983
224	P28656	Nucleosome assembly protein 1-like 1	MOUSE	Nap1l1	1368.19	2131.31	0	0
225	Q8CGC7	Bifunctional glutamate/proline--tRNA ligase	MOUSE	Eprs	914.28	743.665	7018.65	1612.8
226	P07607	Thymidylate synthase	MOUSE	Tyms	507.88	651.529	164.052	641.482
227	Q8BVY0	Ribosomal L1 domain-containing protein 1	MOUSE	Rsl1d1	1016.62	2622.52	354.365	813.532
228	Q8CIH5	1-phosphatidylinositol 4,5-bisphosphate phosphodiesterase gamma-2	MOUSE	Plcg2	23801.3	20015.4	22612.1	20700.8
229	Q9DBR1	5'-3' exoribonuclease 2	MOUSE	Xrn2	393.53	5603	4415.64	5201.06
230	P84104	Serine/arginine-rich splicing factor 3	MOUSE	Srsf3	1016.96	1712.08	581.447	416.481
231	Q62093	Serine/arginine-rich splicing factor 2	MOUSE	Srsf2	193434	141603	505175	529219
232	Q99JF8	PC4 and SFRS1-interacting protein	MOUSE	Psip1	74019.5	21759.6	116603	136412
233	B2RY56	RNA-binding protein 25	MOUSE	Rbm25	2379.12	2072.28	5049.3	5797.61
234	Q920B9	FACT complex subunit SPT16	MOUSE	Supt16h	15965.8	12139.4	45361.3	55616.8
235	Q9Z130	Heterogeneous nuclear ribonucleoprotein D-like	MOUSE	Hnrnpdl	1022.25	20584	68628.2	70906.8
236	Q3UZ39	Leucine-rich repeat flightless-interacting protein 1	MOUSE	Lrrfip1	1307.39	9814.67	2928.22	269.418
237	O35326	Serine/arginine-rich splicing factor 5	MOUSE	Srsf5	2069.02	2568.68	1648.08	1189.68
238	Q9CY57	Chromatin target of PRMT1 protein	MOUSE	Chtop	433.765	694.093	593.236	1077.85
239	Q61753	D-3-phosphoglycerate dehydrogenase	MOUSE	Phgdh	119666	29760.1	54056.8	53585.8
240	P63242	Eukaryotic translation initiation factor 5A-1	MOUSE	Eif5a	212504	198177	251440	291010
241	P62983	Ubiquitin-40S ribosomal protein S27a	MOUSE	Rps27a	1.14113e+06	957463	1.30978e+06	1.76412e+06
242	P62852	40S ribosomal protein S25	MOUSE	Rps25	454.535	911.221	1571.19	661.76
243	P62843	40S ribosomal protein S15	MOUSE	Rps15	227.312	391.15	205.23	409.858
244	P39749	Flap endonuclease 1	MOUSE	Fen1	161937	116835	278712	309749
245	Q9D2G2	Dihydrolipoyllysine-residue succinyltransferase component of 2-oxoglutarate dehydrogenase complex, mitochondrial	MOUSE	Dlst	812.249	687.607	427.266	365.205
246	P41105	60S ribosomal protein L28	MOUSE	Rpl28	665.061	513.618	1022.25	1358.79
247	Q9CW03	Structural maintenance of chromosomes protein 3	MOUSE	Smc3	33283.5	37156.4	125161	137653
248	P11352	Glutathione peroxidase 1	MOUSE	Gpx1	2995.66	1901.75	2971.41	1928.23
249	Q8VDP4	Cell cycle and apoptosis regulator protein 2	MOUSE	Ccar2	703.589	8898.82	18059.8	27832.9
250	A2AR02	Peptidyl-prolyl cis-trans isomerase G	MOUSE	Ppig	1119.13	771.217	3875.05	535.922
251	P84078	ADP-ribosylation factor 1	MOUSE	Arf1	1009.73	996.529	415.746	791.57
252	P30681	High mobility group protein B2	MOUSE	Hmgb2	135926	42342.6	211206	266696
253	P62849	40S ribosomal protein S24	MOUSE	Rps24	5893.58	14112.5	1549.69	3120
254	Q99JI4	26S proteasome non-ATPase regulatory subunit 6	MOUSE	Psmd6	0	139.448	213.951	77.4382
255	P27773	Protein disulfide-isomerase A3	MOUSE	Pdia3	23642.3	38678.9	16103.7	24614.1
256	P37913	DNA ligase 1	MOUSE	Lig1	22905.1	23770	82064	50048.6
257	P46471	26S proteasome regulatory subunit 7	MOUSE	Psmc2	623.88	317.73	2330.27	652.74
258	Q7TNC4	Putative RNA-binding protein Luc7-like 2	MOUSE	Luc7l2	3784.95	8718.69	5079.77	12114.7
259	P56959	RNA-binding protein FUS	MOUSE	Fus	78326.5	58319.7	414965	478518
260	Q9R190	Metastasis-associated protein MTA2	MOUSE	Mta2	6709.99	385.625	29581.1	31674.7
261	P57784	U2 small nuclear ribonucleoprotein A'	MOUSE	Snrpa1	9807.2	12588.4	37304	42305.1
262	Q99K48	Non-POU domain-containing octamer-binding protein	MOUSE	Nono	36825.9	42727.9	179400	191945
263	Q01320	DNA topoisomerase 2-alpha	MOUSE	Top2a	25569.9	26840.7	80760.7	91100.2
264	P01837	Immunoglobulin kappa constant	MOUSE	Igkc	1141.01	966.635	1191.72	854.53
265	Q8BTM8	Filamin-A	MOUSE	Flna	1367.71	1364.28	164.069	432.761
266	P16045	Galectin-1	MOUSE	Lgals1	2089.84	1807.49	1508.64	667.193
267	Q9Z1D1	Eukaryotic translation initiation factor 3 subunit G	MOUSE	Eif3g	1665.42	3334.09	6360.29	2986.48
268	P60122	RuvB-like 1	MOUSE	Ruvbl1	2533.92	1233.92	233.406	216.355
269	P41133	DNA-binding protein inhibitor ID-3	MOUSE	Id3	227.308	326.978	133.611	197.582
270	Q7TPR4	Alpha-actinin-1	MOUSE	Actn1	6545.5	1426.61	22100.8	2648.03
271	P62911	60S ribosomal protein L32	MOUSE	Rpl32	2217.1	4934.51	2856.65	853.24
272	Q9D1R9	60S ribosomal protein L34	MOUSE	Rpl34	1969.52	4916.54	2305.18	4081.27
273	P80315	T-complex protein 1 subunit delta	MOUSE	Cct4	274.476	385.632	367.976	288.618
274	P80313	T-complex protein 1 subunit eta	MOUSE	Cct7	874.392	1684.23	484.815	6515.75
275	Q8BP67	60S ribosomal protein L24	MOUSE	Rpl24	25178.1	1307.26	320.392	512.065
276	P63323	40S ribosomal protein S12	MOUSE	Rps12	19235.1	7052.36	1142.13	3503.73
277	Q9CQQ7	ATP synthase F(0) complex subunit B1, mitochondrial	MOUSE	Atp5pb	3983.01	3422.87	4077.18	4914.33
278	P62259	14-3-3 protein epsilon	MOUSE	Ywhae	2121.41	3313.43	1795.04	2096.26
279	Q8BHD7	Polypyrimidine tract-binding protein 3	MOUSE	Ptbp3	568.278	616.767	814.29	360.714
280	Q6NS46	Protein RRP5 homolog	MOUSE	Pdcd11	1897.36	626.416	840.82	386.822
281	Q99KI0	Aconitate hydratase, mitochondrial	MOUSE	Aco2	95368.4	233060	56564.5	36536.6
282	P70333	Heterogeneous nuclear ribonucleoprotein H2	MOUSE	Hnrnph2	807.997	1296.12	3178.43	707.263
283	P68254	14-3-3 protein theta	MOUSE	Ywhaq	2659.89	1271.33	2387.24	1845.83
284	P54071	Isocitrate dehydrogenase [NADP], mitochondrial	MOUSE	Idh2	16278.6	27258.2	4059.07	3086.26
285	P97310	DNA replication licensing factor MCM2	MOUSE	Mcm2	1883.37	858.19	7460.69	2207.9
286	P47738	Aldehyde dehydrogenase, mitochondrial	MOUSE	Aldh2	4511.84	1948.85	4106	679.001
287	Q9Z110	Delta-1-pyrroline-5-carboxylate synthase	MOUSE	Aldh18a1	340.953	385.625	130.031	348.226
288	Q9CXS4	Centromere protein V	MOUSE	Cenpv	48662.5	48944.8	65218	69618.1
289	P70265	6-phosphofructo-2-kinase/fructose-2,6-bisphosphatase 2	MOUSE	Pfkfb2	7360.43	3883.22	10076.7	1728.56
290	P62320	Small nuclear ribonucleoprotein Sm D3	MOUSE	Snrpd3	1126.25	404.007	399.529	400.418
291	Q9R0P6	Signal peptidase complex catalytic subunit SEC11A	MOUSE	Sec11a	0	424.175	164.083	216.442
292	Q5SUF2	Luc7-like protein 3	MOUSE	Luc7l3	3187.15	385.632	861.116	1054.84
293	P62855	40S ribosomal protein S26	MOUSE	Rps26	13013.3	14696.8	9891.27	6829.08
294	P84089	Enhancer of rudimentary homolog	MOUSE	Erh	1375.6	1635.07	9549.42	2977.66
295	P68033	Actin, alpha cardiac muscle 1	MOUSE	Actc1	136974	253028	94208	83651.5
296	P62192	26S proteasome regulatory subunit 4	MOUSE	Psmc1	1556.14	596.384	712.738	649.373
297	P35564	Calnexin	MOUSE	Canx	5996.87	5350.27	717.789	1215.14
298	Q05144	Ras-related C3 botulinum toxin substrate 2	MOUSE	Rac2	927.782	3507.25	985.373	1645.66
299	P68040	Receptor of activated protein C kinase 1	MOUSE	Rack1	810.503	2030.36	1307.11	583.144
300	P23249	Putative helicase MOV-10	MOUSE	Mov10	454.618	1310.44	616.879	752.143
301	P63325	40S ribosomal protein S10	MOUSE	Rps10	15456	35471.9	8610.56	7009.93
302	Q8VDF2	E3 ubiquitin-protein ligase UHRF1	MOUSE	Uhrf1	65848	39904.2	113549	148124
303	P17751	Triosephosphate isomerase	MOUSE	Tpi1	13926.4	4086.19	17543.6	21835.7
304	Q9D1J3	SAP domain-containing ribonucleoprotein	MOUSE	Sarnp	52195.4	42748.8	103272	106566
305	Q6A0A9	Constitutive coactivator of PPAR-gamma-like protein 1	MOUSE	FAM120A	319.057	899.331	413.035	287.629
306	P35601	Replication factor C subunit 1	MOUSE	Rfc1	32519.2	13441	20810.2	52940.8
307	Q91WJ8	Far upstream element-binding protein 1	MOUSE	Fubp1	10175.8	13385.5	80609.1	114330
308	E9Q5C9	Nucleolar and coiled-body phosphoprotein 1	MOUSE	Nolc1	46552.2	31941.6	114595	167096
309	Q9WV32	Actin-related protein 2/3 complex subunit 1B	MOUSE	Arpc1b	2267.15	1484.13	1285.97	673.183
310	P19096	Fatty acid synthase	MOUSE	Fasn	1175.06	418.606	1221.1	491.549
311	Q3UMU9	Hepatoma-derived growth factor-related protein 2	MOUSE	Hdgfl2	29923.1	14929.5	47018.6	62240.4
312	Q9CY66	H/ACA ribonucleoprotein complex subunit 1	MOUSE	Gar1	811.207	380.251	313.938	642.742
313	Q9CQR2	40S ribosomal protein S21	MOUSE	Rps21	548.685	3478.03	1251.34	4874.21
314	P34884	Macrophage migration inhibitory factor	MOUSE	Mif	3870.55	2318.3	0	134.14
315	Q8BK64	Activator of 90 kDa heat shock protein ATPase homolog 1	MOUSE	Ahsa1	5610.16	11577.6	4503.04	2971.15
316	Q9Z1M8	Protein Red	MOUSE	Ik	19497.7	2788.52	40366.9	29527
317	Q9CZN7	Serine hydroxymethyltransferase, mitochondrial	MOUSE	Shmt2	49835.4	153303	62693.1	36424.7
318	O35658	Complement component 1 Q subcomponent-binding protein, mitochondrial	MOUSE	C1qbp	12868.5	35001.7	713.874	726.736
319	Q6ZWQ7	Signal peptidase complex subunit 3	MOUSE	Spcs3	5240.84	6653.9	1777.47	677.196
320	P84099	60S ribosomal protein L19	MOUSE	Rpl19	19441.8	16127.4	23794.4	40432.6
321	P43274	Histone H1.4	MOUSE	Hist1h1e	878164	580257	759098	849618
322	P51859	Hepatoma-derived growth factor	MOUSE	Hdgf	141216	99160.9	181588	169671
323	P70677	Caspase-3	MOUSE	Casp3	11644.1	13858.8	23195.7	27493.8
324	P50247	Adenosylhomocysteinase	MOUSE	Ahcy	11280	3821.66	39592	19000.6
325	Q9R0E1	Multifunctional procollagen lysine hydroxylase and glycosyltransferase LH3	MOUSE	Plod3	2357.28	770.884	425.277	5390.31
326	Q9JM76	Actin-related protein 2/3 complex subunit 3	MOUSE	Arpc3	568.2	374.71	398.457	866.613
327	Q920Q6	RNA-binding protein Musashi homolog 2	MOUSE	Msi2	1232.68	561.221	246.131	288.53
328	Q62425	Cytochrome c oxidase subunit NDUFA4	MOUSE	Ndufa4	712.484	3538.35	417.819	893.536
329	Q62241	U1 small nuclear ribonucleoprotein C	MOUSE	Snrpc	6363.33	4743.82	31332.2	26662.3
330	P97822	Acidic leucine-rich nuclear phosphoprotein 32 family member E	MOUSE	Anp32e	54629.4	62235.1	97423.9	91937.5
331	P60766	Cell division control protein 42 homolog	MOUSE	Cdc42	796.426	257.083	410.217	249.935
332	P50580	Proliferation-associated protein 2G4	MOUSE	Pa2g4	1921.53	1083.48	1943.91	2589.57
333	P47915	60S ribosomal protein L29	MOUSE	Rpl29	52957.5	39327.9	39156	53791.2
334	P10639	Thioredoxin	MOUSE	Txn	77240	76099	135422	162084
335	O70551	SRSF protein kinase 1	MOUSE	Srpk1	2910.82	2140.39	1041.37	4061.58
336	Q9D0W5	Peptidyl-prolyl cis-trans isomerase-like 1	MOUSE	Ppil1	867.066	3758.02	418.66	724.476
337	Q9ERU3	Zinc finger protein 22	MOUSE	Znf22	103458	41324.5	68181.1	99230.2
338	Q922B2	Aspartate--tRNA ligase, cytoplasmic	MOUSE	Dars	340.812	419.974	1400.45	249.021
339	P10711	Transcription elongation factor A protein 1	MOUSE	Tcea1	21711.4	17398.5	63561.8	81746.7
340	Q61686	Chromobox protein homolog 5	MOUSE	Cbx5	39324.5	18766.8	37278.5	50635.8
341	Q9CVB6	Actin-related protein 2/3 complex subunit 2	MOUSE	Arpc2	290.5	861.539	5309.61	1606.74
342	P09602	Non-histone chromosomal protein HMG-17	MOUSE	Hmgn2	80359.6	52319.8	75773.7	107869
343	P14152	Malate dehydrogenase, cytoplasmic	MOUSE	Mdh1	35656.1	21032.3	60631.4	66028
344	Q05816	Fatty acid-binding protein 5	MOUSE	Fabp5	102292	83224	108769	145616
345	Q3UL36	Arginine and glutamate-rich protein 1	MOUSE	Arglu1	22651.7	2478.04	22182.3	21530.9
346	P97855	Ras GTPase-activating protein-binding protein 1	MOUSE	G3bp1	3155.06	3100.92	2231.13	3043.93
347	Q922M5	Cell division cycle-associated 7-like protein	MOUSE	Cdca7l	66866.4	30883.3	38180.1	59530.9
348	Q8R0W6	NEDD4 family-interacting protein 1	MOUSE	Ndfip1	2144.59	7195.55	2126.57	4975.91
349	O08784	Treacle protein	MOUSE	Tcof1	18262.4	13693.3	46023.7	54294
350	P84091	AP-2 complex subunit mu	MOUSE	Ap2m1	376.828	328.665	164.094	216.442
351	Q569Z5	Probable ATP-dependent RNA helicase DDX46	MOUSE	Ddx46	388.545	3539.28	835.054	7329.36
352	Q8BGT7	Survival of motor neuron-related-splicing factor 30	MOUSE	Smndc1	4583.79	6843.27	8455.62	1087.59
353	Q9CY58	Plasminogen activator inhibitor 1 RNA-binding protein	MOUSE	Serbp1	1736.11	360.188	1702.3	2059.85
354	Q8CH18	Cell division cycle and apoptosis regulator protein 1	MOUSE	Ccar1	3419.29	659.591	16511.7	15818.8
355	Q91W39	Nuclear receptor coactivator 5	MOUSE	Ncoa5	3169.18	742.228	1363.44	6709.93
356	Q1HFZ0	RNA cytosine C(5)-methyltransferase NSUN2	MOUSE	Nsun2	124114	226307	120331	118043
357	Q99J93	Interferon-induced transmembrane protein 2	MOUSE	Ifitm2	834.687	350.888	928.672	288.59
358	E9PVX6	Proliferation marker protein Ki-67	MOUSE	Mki67	4486.24	3752.36	11039.3	14005.5
359	P10922	Histone H1.0	MOUSE	H1f0	24730.6	14556.9	26835.2	21833.6
360	O88271	Craniofacial development protein 1	MOUSE	Cfdp1	11938.3	17291	49126.4	55487.3
361	P15532	Nucleoside diphosphate kinase A	MOUSE	Nme1	37258.6	34798.7	40150.5	1423.7
362	Q8C147	Dedicator of cytokinesis protein 8	MOUSE	Dock8	341.326	771.093	776.432	937.603
363	Q9R1Z7	6-pyruvoyl tetrahydrobiopterin synthase	MOUSE	Pts	29652.6	39710.7	608.205	2859.43
364	Q9D819	Inorganic pyrophosphatase	MOUSE	Ppa1	1188.53	1285.41	733.005	696.584
365	Q9WV02	RNA-binding motif protein, X chromosome	MOUSE	Rbmx	1968.93	892.035	410.183	527.504
366	P27661	Histone H2AX	MOUSE	H2afx	14025.6	21897.8	1211.28	999.313
367	P43277	Histone H1.3	MOUSE	Hist1h1d	9575.92	6392.3	16452.9	22042.5
368	P61982	14-3-3 protein gamma	MOUSE	Ywhag	2103.24	5107.71	308.846	504.83
369	Q3THW5	Histone H2A.V	MOUSE	H2afv	246709	208479	267763	277854
370	P83917	Chromobox protein homolog 1	MOUSE	Cbx1	19241.6	12328	31105.6	45686.8
371	Q3UV17	Keratin, type II cytoskeletal 2 oral	MOUSE	Krt76	272192	619349	470314	404622
372	P31230	Aminoacyl tRNA synthase complex-interacting multifunctional protein 1	MOUSE	Aimp1	448.942	8214.73	1309.25	11820.4
373	P54227	Stathmin	MOUSE	Stmn1	2411.52	1037.27	1172.21	9991.43
374	Q8K1B8	Fermitin family homolog 3	MOUSE	Fermt3	332.562	1093.52	357.645	224.827
375	Q9R0Q7	Prostaglandin E synthase 3	MOUSE	Ptges3	348.039	5025.62	4287.4	866.063
376	Q8BHS3	Pre-mRNA-splicing factor RBM22	MOUSE	Rbm22	4029.06	3278.53	53179.9	53667.7
377	P11031	Activated RNA polymerase II transcriptional coactivator p15	MOUSE	Sub1	125732	100795	172110	191309
378	G5E8Z2	Transcription initiation factor TFIID subunit 4B	MOUSE	Taf4b	464.239	706.971	265.937	656.631
379	Q9Z172	Small ubiquitin-related modifier 3	MOUSE	Sumo3	46203.6	30254.2	134023	171824
380	Q9WVA4	Transgelin-2	MOUSE	Tagln2	3523.7	5139.99	8957.12	8920.88
381	Q9JKX6	ADP-sugar pyrophosphatase	MOUSE	Nudt5	1260.4	1536.68	5257.08	1572.69
382	Q9EQU5	Protein SET	MOUSE	Set	75862.8	66378.9	105651	133066
383	Q9DBG6	Dolichyl-diphosphooligosaccharide--protein glycosyltransferase subunit 2	MOUSE	Rpn2	251.206	883.074	228.641	155.435
384	Q9CQS8	Protein transport protein Sec61 subunit beta	MOUSE	Sec61b	1894.57	1360.54	3631.66	1699.64
385	Q91VL9	Zinc finger and BTB domain-containing protein 1	MOUSE	Zbtb1	1148.15	3333.74	271.869	1003.68
386	Q6ZWY6	Ubiquitin-conjugating enzyme E2 D2B	MOUSE	Ube2d2b	1841.44	385.632	3452.6	726.075
387	Q62351	Transferrin receptor protein 1	MOUSE	Tfrc	713.646	1412.57	483.324	275.68
388	Q61545	RNA-binding protein EWS	MOUSE	Ewsr1	12030.5	18193.8	84844.6	107497
389	Q60775	ETS-related transcription factor Elf-1	MOUSE	Elf1	265.988	3163.35	9363.66	10901.4
390	P70279	Surfeit locus protein 6	MOUSE	Surf6	340.967	1542.08	0	149.289
391	P60824	Cold-inducible RNA-binding protein	MOUSE	Cirbp	982.463	1343.96	1131.55	625.972
392	P56135	ATP synthase subunit f, mitochondrial	MOUSE	Atp5mf	4556.93	8392.4	840.301	2897.23
393	P47955	60S acidic ribosomal protein P1	MOUSE	Rplp1	20476.8	20103.9	10784.3	10348.4
394	P17427	AP-2 complex subunit alpha-2	MOUSE	Ap2a2	678.231	524.461	749.046	733.901
395	P08249	Malate dehydrogenase, mitochondrial	MOUSE	Mdh2	51051.5	98175.7	26747.9	21082.2
396	O08573	Galectin-9	MOUSE	Lgals9	25564.1	8340.06	40591.1	24808.4
397	Q8VE97	Serine/arginine-rich splicing factor 4	MOUSE	Srsf4	6088.68	1303.02	716.173	309.625
398	Q9WV03	Protein FAM50A	MOUSE	Fam50a	1324.57	9656.07	17782.9	22652.2
399	P25976	Nucleolar transcription factor 1	MOUSE	Ubtf	16008.4	12462.8	36621.2	43732.4
400	O89086	RNA-binding protein 3	MOUSE	Rbm3	14784.8	1202.17	50946.5	72191.7
401	Q6IRU2	Tropomyosin alpha-4 chain	MOUSE	Tpm4	289.095	1479.73	1555.26	463.447
402	Q9JL35	High mobility group nucleosome-binding domain-containing protein 5	MOUSE	Hmgn5	14975	9372.9	22861.6	29454
403	Q91WN1	DnaJ homolog subfamily C member 9	MOUSE	Dnajc9	11025.5	14672.9	33141.9	30551.1
404	Q7TNV0	Protein DEK	MOUSE	Dek	19434	21266.7	29381.2	34325.3
405	Q7TMB8	Cytoplasmic FMR1-interacting protein 1	MOUSE	Cyfip1	5444.23	5608.33	2194.13	2235.26
406	Q6IFX4	Keratin, type I cytoskeletal 39	MOUSE	Krt39	2505.73	734.544	33222	191.786
407	Q62189	U1 small nuclear ribonucleoprotein A	MOUSE	Snrpa	7083.94	977.679	30914.1	27933.9
408	Q99MN9	Propionyl-CoA carboxylase beta chain, mitochondrial	MOUSE	Pccb	98664.4	158875	31922.1	16161.1

## Sheet: 規格化
N	Uniprot Ac.	Protein name	Species	Gene name	WT1	Pcgf1-KO1	WT2	Pcgf1-KO2	WT1_Norm	Pcgf1-KO1_Norm	WT2_Norm	Pcgf1-KO2_Norm
71	Q8K4G5	Actin-binding LIM protein 1	MOUSE	Ablim1	1066.83	345.886	246.014	703.177	1.15824e-05	4.22644e-06	3.07188e-06	8.16397e-06
45	Q9JIX8	Apoptotic chromatin condensation inducer in the nucleus	MOUSE	Acin1	2268.36	857.273	4452.82	3732.52	2.46272e-05	1.04752e-05	5.56007e-05	4.3335e-05
281	Q99KI0	Aconitate hydratase, mitochondrial	MOUSE	Aco2	95368.4	233060	56564.5	36536.6	0.0010354	0.0028478	0.0007063	0.000424194
295	P68033	Actin, alpha cardiac muscle 1	MOUSE	Actc1	136974	253028	94208	83651.5	0.0014871	0.00309179	0.00117634	0.000971204
270	Q7TPR4	Alpha-actinin-1	MOUSE	Actn1	6545.5	1426.61	22100.8	2648.03	7.10635e-05	1.7432e-05	0.000275965	3.07439e-05
17	P57780	Alpha-actinin-4	MOUSE	Actn4	1873.62	3618.97	5033.07	3098.24	2.03416e-05	4.42209e-05	6.2846e-05	3.5971e-05
193	Q99JY9	Actin-related protein 3	MOUSE	Actr3	6378.39	2626.06	3480.88	1083.19	6.92492e-05	3.20883e-05	4.34645e-05	1.2576e-05
324	P50247	Adenosylhomocysteinase	MOUSE	Ahcy	11280	3821.66	39592	19000.6	0.000122465	4.66975e-05	0.000494371	0.000220599
315	Q8BK64	Activator of 90 kDa heat shock protein ATPase homolog 1	MOUSE	Ahsa1	5610.16	11577.6	4503.04	2971.15	6.09086e-05	0.000141469	5.62277e-05	3.44954e-05
372	P31230	Aminoacyl tRNA synthase complex-interacting multifunctional protein 1	MOUSE	Aimp1	448.942	8214.73	1309.25	11820.4	4.8741e-06	0.000100377	1.63482e-05	0.000137236
178	Q9DBR0	A-kinase anchor protein 8	MOUSE	Akap8	1652.04	1672.93	6619.73	1105.2	1.79359e-05	2.04418e-05	8.26581e-05	1.28315e-05
287	Q9Z110	Delta-1-pyrroline-5-carboxylate synthase	MOUSE	Aldh18a1	340.953	385.625	130.031	348.226	3.70167e-06	4.71202e-06	1.62365e-06	4.04294e-06
286	P47738	Aldehyde dehydrogenase, mitochondrial	MOUSE	Aldh2	4511.84	1948.85	4106	679.001	4.89843e-05	2.38134e-05	5.127e-05	7.88329e-06
120	O08583	THO complex subunit 4	MOUSE	Alyref	2263.62	3732.78	21276.2	15767.6	2.45758e-05	4.56116e-05	0.000265668	0.000183064
219	O35381	Acidic leucine-rich nuclear phosphoprotein 32 family member A	MOUSE	Anp32a	49149.3	37808.8	97577.5	103056	0.000533606	0.000461993	0.00121841	0.0011965
330	P97822	Acidic leucine-rich nuclear phosphoprotein 32 family member E	MOUSE	Anp32e	54629.4	62235.1	97423.9	91937.5	0.000593103	0.000760462	0.0012165	0.00106741
394	P17427	AP-2 complex subunit alpha-2	MOUSE	Ap2a2	678.231	524.461	749.046	733.901	7.36344e-06	6.40849e-06	9.35306e-06	8.52068e-06
350	P84091	AP-2 complex subunit mu	MOUSE	Ap2m1	376.828	328.665	164.094	216.442	4.09116e-06	4.01602e-06	2.04898e-06	2.51292e-06
251	P84078	ADP-ribosylation factor 1	MOUSE	Arf1	1009.73	996.529	415.746	791.57	1.09625e-05	1.21768e-05	5.19127e-06	9.19022e-06
345	Q3UL36	Arginine and glutamate-rich protein 1	MOUSE	Arglu1	22651.7	2478.04	22182.3	21530.9	0.000245926	3.02796e-05	0.000276982	0.000249977
309	Q9WV32	Actin-related protein 2/3 complex subunit 1B	MOUSE	Arpc1b	2267.15	1484.13	1285.97	673.183	2.4614e-05	1.81348e-05	1.60574e-05	7.81573e-06
341	Q9CVB6	Actin-related protein 2/3 complex subunit 2	MOUSE	Arpc2	290.5	861.539	5309.61	1606.74	3.15392e-06	1.05273e-05	6.62991e-05	1.86544e-05
326	Q9JM76	Actin-related protein 2/3 complex subunit 3	MOUSE	Arpc3	568.2	374.71	398.457	866.613	6.16885e-06	4.57865e-06	4.97539e-06	1.00615e-05
26	Q03265	ATP synthase subunit alpha, mitochondrial	MOUSE	Atp5f1a	2572.34	10239.7	660.705	243.856	2.79275e-05	0.000125121	8.24998e-06	2.83119e-06
53	P56480	ATP synthase subunit beta, mitochondrial	MOUSE	Atp5f1b	13641.5	44277.2	3976.21	2341.15	0.000148103	0.000541031	4.96494e-05	2.7181e-05
392	P56135	ATP synthase subunit f, mitochondrial	MOUSE	Atp5mf	4556.93	8392.4	840.301	2897.23	4.94739e-05	0.000102548	1.04925e-05	3.36372e-05
277	Q9CQQ7	ATP synthase F(0) complex subunit B1, mitochondrial	MOUSE	Atp5pb	3983.01	3422.87	4077.18	4914.33	4.32429e-05	4.18246e-05	5.09102e-05	5.7056e-05
212	Q9DB20	ATP synthase subunit O, mitochondrial	MOUSE	Atp5po	3535.46	3392.11	3283.96	2365.37	3.8384e-05	4.14488e-05	4.10056e-05	2.74622e-05
166	Q9Z277	Tyrosine-protein kinase BAZ1B	MOUSE	Baz1b	183906	153998	210269	209503	0.00199664	0.00188173	0.00262555	0.00243236
9	Q8K019	Bcl-2-associated transcription factor 1	MOUSE	Bclaf1	1736.68	2423.84	3094.01	381.679	1.88549e-05	2.96173e-05	3.86337e-05	4.43134e-06
318	O35658	Complement component 1 Q subcomponent-binding protein, mitochondrial	MOUSE	C1qbp	12868.5	35001.7	713.874	726.736	0.000139711	0.000427693	8.91388e-06	8.43749e-06
187	P0DP28	Calmodulin-3	MOUSE	Calm3	897.334	567.668	400.704	856.922	9.74222e-06	6.93644e-06	5.00344e-06	9.94897e-06
297	P35564	Calnexin	MOUSE	Canx	5996.87	5350.27	717.789	1215.14	6.51071e-05	6.5376e-05	8.96277e-06	1.41079e-05
74	P47754	F-actin-capping protein subunit alpha-2	MOUSE	Capza2	1603.72	3347.06	1326.29	721.503	1.74114e-05	4.08983e-05	1.65609e-05	8.37673e-06
133	P47757	F-actin-capping protein subunit beta	MOUSE	Capzb	6921.82	4890.26	3210	8420.38	7.51491e-05	5.97549e-05	4.0082e-05	9.77616e-05
323	P70677	Caspase-3	MOUSE	Casp3	11644.1	13858.8	23195.7	27493.8	0.000126418	0.000169343	0.000289637	0.000319206
370	P83917	Chromobox protein homolog 1	MOUSE	Cbx1	19241.6	12328	31105.6	45686.8	0.000208903	0.000150639	0.000388404	0.000530429
198	P23198	Chromobox protein homolog 3	MOUSE	Cbx3	112774	37654.2	222194	299617	0.00122437	0.000460104	0.00277445	0.00347859
340	Q61686	Chromobox protein homolog 5	MOUSE	Cbx5	39324.5	18766.8	37278.5	50635.8	0.00042694	0.000229316	0.000465483	0.000587888
354	Q8CH18	Cell division cycle and apoptosis regulator protein 1	MOUSE	Ccar1	3419.29	659.591	16511.7	15818.8	3.71227e-05	8.05966e-06	0.000206175	0.000183659
249	Q8VDP4	Cell cycle and apoptosis regulator protein 2	MOUSE	Ccar2	703.589	8898.82	18059.8	27832.9	7.63875e-06	0.000108736	0.000225506	0.000323143
273	P80315	T-complex protein 1 subunit delta	MOUSE	Cct4	274.476	385.632	367.976	288.618	2.97995e-06	4.7121e-06	4.59478e-06	3.35089e-06
274	P80313	T-complex protein 1 subunit eta	MOUSE	Cct7	874.392	1684.23	484.815	6515.75	9.49314e-06	2.05799e-05	6.0537e-06	7.56486e-05
60	P42932	T-complex protein 1 subunit theta	MOUSE	Cct8	1097.07	9275.9	1443.53	1363.94	1.19108e-05	0.000113344	1.80248e-05	1.58356e-05
112	P21855	B-cell differentiation antigen CD72	MOUSE	Cd72	227.284	642.697	0	0	2.46758e-06	7.85323e-06	0	0
331	P60766	Cell division control protein 42 homolog	MOUSE	Cdc42	796.426	257.083	410.217	249.935	8.64668e-06	3.14135e-06	5.12223e-06	2.90177e-06
139	Q6A068	Cell division cycle 5-like protein	MOUSE	Cdc5l	2927.01	670.303	3419.69	3223.19	3.17781e-05	8.19055e-06	4.27004e-05	3.74216e-05
347	Q922M5	Cell division cycle-associated 7-like protein	MOUSE	Cdca7l	66866.4	30883.3	38180.1	59530.9	0.000725958	0.000377369	0.00047674	0.000691161
288	Q9CXS4	Centromere protein V	MOUSE	Cenpv	48662.5	48944.8	65218	69618.1	0.000528322	0.000598065	0.000814352	0.000808274
360	O88271	Craniofacial development protein 1	MOUSE	Cfdp1	11938.3	17291	49126.4	55487.3	0.000129612	0.000211281	0.000613423	0.000644214
114	P18760	Cofilin-1	MOUSE	Cfl1	120506	88751.8	181421	220955	0.00130831	0.00108447	0.00226533	0.00256532
62	Q6PDQ2	Chromodomain-helicase-DNA-binding protein 4	MOUSE	Chd4	21869	32824.2	99966.3	122856	0.000237428	0.000401085	0.00124824	0.00142638
238	Q9CY57	Chromatin target of PRMT1 protein	MOUSE	Chtop	433.765	694.093	593.236	1077.85	4.70932e-06	8.48125e-06	7.40751e-06	1.2514e-05
391	P60824	Cold-inducible RNA-binding protein	MOUSE	Cirbp	982.463	1343.96	1131.55	625.972	1.06664e-05	1.64221e-05	1.41293e-05	7.26761e-06
220	Q9Z1Q5	Chloride intracellular channel protein 1	MOUSE	Clic1	1333.23	16074.2	8717.92	3968.18	1.44746e-05	0.000196414	0.000108857	4.6071e-05
118	Q61189	Methylosome subunit pICln	MOUSE	Clns1a	7677.54	13115.9	24544	1686.35	8.33539e-05	0.000160265	0.000306472	1.95787e-05
37	Q8CIE6	Coatomer subunit alpha	MOUSE	Copa	3389.43	15459.7	2848.08	1406.59	3.67985e-05	0.000188905	3.5563e-05	1.63307e-05
132	O89053	Coronin-1A	MOUSE	Coro1a	1684.98	2736	4824.03	1660.85	1.82935e-05	3.34317e-05	6.02359e-05	1.92827e-05
204	P63154	Crooked neck-like protein 1	MOUSE	Crnkl1	714.222	843.828	1662.2	2061.31	7.75419e-06	1.03109e-05	2.07552e-05	2.3932e-05
405	Q7TMB8	Cytoplasmic FMR1-interacting protein 1	MOUSE	Cyfip1	5444.23	5608.33	2194.13	2235.26	5.91071e-05	6.85292e-05	2.73973e-05	2.59516e-05
338	Q922B2	Aspartate--tRNA ligase, cytoplasmic	MOUSE	Dars	340.812	419.974	1400.45	249.021	3.70014e-06	5.13173e-06	1.74868e-05	2.89117e-06
52	Q9JIK5	Nucleolar RNA helicase 2	MOUSE	Ddx21	6437.98	12946.1	2911.14	1662.55	6.98961e-05	0.000158191	3.63503e-05	1.93024e-05
28	Q62167	ATP-dependent RNA helicase DDX3X	MOUSE	Ddx3x	14628.9	11323.9	666.267	2127.14	0.000158824	0.000138369	8.31943e-06	2.46964e-05
351	Q569Z5	Probable ATP-dependent RNA helicase DDX46	MOUSE	Ddx46	388.545	3539.28	835.054	7329.36	4.21837e-06	4.32471e-05	1.0427e-05	8.50948e-05
20	Q61656	Probable ATP-dependent RNA helicase DDX5	MOUSE	Ddx5	2465.89	2183.02	2054	1282.25	2.67718e-05	2.66747e-05	2.56475e-05	1.48871e-05
404	Q7TNV0	Protein DEK	MOUSE	Dek	19434	21266.7	29381.2	34325.3	0.000210992	0.000259862	0.000366873	0.00039852
30	O35286	Pre-mRNA-splicing factor ATP-dependent RNA helicase DHX15	MOUSE	Dhx15	1659.01	4016.65	1721.12	1669.89	1.80116e-05	4.90802e-05	2.1491e-05	1.93876e-05
6	O70133	ATP-dependent RNA helicase A	MOUSE	Dhx9	3410.91	1163.28	1377.05	2260.6	3.70317e-05	1.42143e-05	1.71948e-05	2.62458e-05
207	Q9ESX5	H/ACA ribonucleoprotein complex subunit DKC1	MOUSE	Dkc1	707.865	385.615	2044.77	2244.71	7.68518e-06	4.7119e-06	2.55323e-05	2.60614e-05
245	Q9D2G2	Dihydrolipoyllysine-residue succinyltransferase component of 2-oxoglutarate dehydrogenase complex, mitochondrial	MOUSE	Dlst	812.249	687.607	427.266	365.205	8.81846e-06	8.40199e-06	5.33511e-06	4.24008e-06
197	P63037	DnaJ homolog subfamily A member 1	MOUSE	Dnaja1	572.182	830.726	160.451	144.295	6.21209e-06	1.01508e-05	2.00349e-06	1.67528e-06
203	Q9QYJ0	DnaJ homolog subfamily A member 2	MOUSE	Dnaja2	4723.67	21372.7	15610.9	24741.9	5.12841e-05	0.000261156	0.000194927	0.000287257
403	Q91WN1	DnaJ homolog subfamily C member 9	MOUSE	Dnajc9	11025.5	14672.9	33141.9	30551.1	0.000119702	0.000179291	0.00041383	0.000354701
75	P13864	DNA (cytosine-5)-methyltransferase 1	MOUSE	Dnmt1	274037	144762	375176	391056	0.00297518	0.00176888	0.00468469	0.00454021
362	Q8C147	Dedicator of cytokinesis protein 8	MOUSE	Dock8	341.326	771.093	776.432	937.603	3.70572e-06	9.42212e-06	9.69501e-06	1.08857e-05
33	P10126	Elongation factor 1-alpha 1	MOUSE	Eef1a1	1485.67	1470.92	274.601	216.377	1.61297e-05	1.79734e-05	3.42884e-06	2.51217e-06
145	Q9D8N0	Elongation factor 1-gamma	MOUSE	Eef1g	1545.56	1367.63	246.099	2562.99	1.678e-05	1.67113e-05	3.07295e-06	2.97566e-05
47	P58252	Elongation factor 2	MOUSE	Eef2	360.449	1089.61	234.28	91.1313	3.91334e-06	1.33141e-05	2.92537e-06	1.05805e-06
142	P23116	Eukaryotic translation initiation factor 3 subunit A	MOUSE	Eif3a	454.587	513.984	171.564	144.297	4.93538e-06	6.28046e-06	2.14225e-06	1.67531e-06
108	Q8JZQ9	Eukaryotic translation initiation factor 3 subunit B	MOUSE	Eif3b	953.279	635.785	431.529	663.934	1.03496e-05	7.76877e-06	5.38834e-06	7.70835e-06
267	Q9Z1D1	Eukaryotic translation initiation factor 3 subunit G	MOUSE	Eif3g	1665.42	3334.09	6360.29	2986.48	1.80812e-05	4.07399e-05	7.94186e-05	3.46734e-05
152	Q9QZD9	Eukaryotic translation initiation factor 3 subunit I	MOUSE	Eif3i	2488.48	1506.32	4677.66	1628.25	2.7017e-05	1.8406e-05	5.84082e-05	1.89041e-05
23	Q8BGD9	Eukaryotic translation initiation factor 4B	MOUSE	Eif4b	173183	132022	790.389	4137.82	0.00188022	0.00161319	9.8693e-06	4.80406e-05
240	P63242	Eukaryotic translation initiation factor 5A-1	MOUSE	Eif5a	212504	198177	251440	291010	0.00230712	0.00242156	0.00313964	0.00337866
95	P70372	ELAV-like protein 1	MOUSE	Elavl1	3502.87	1572.24	836.652	389.78	3.80301e-05	1.92115e-05	1.0447e-05	4.5254e-06
389	Q60775	ETS-related transcription factor Elf-1	MOUSE	Elf1	265.988	3163.35	9363.66	10901.4	2.88779e-06	3.86536e-05	0.000116921	0.000126566
83	P17182	Alpha-enolase	MOUSE	Eno1	173210	168837	194306	192512	0.00188051	0.00206305	0.00242623	0.00223509
225	Q8CGC7	Bifunctional glutamate/proline--tRNA ligase	MOUSE	Eprs	914.28	743.665	7018.65	1612.8	9.9262e-06	9.08697e-06	8.76392e-05	1.87248e-05
294	P84089	Enhancer of rudimentary homolog	MOUSE	Erh	1375.6	1635.07	9549.42	2977.66	1.49347e-05	1.99793e-05	0.00011924	3.45709e-05
388	Q61545	RNA-binding protein EWS	MOUSE	Ewsr1	12030.5	18193.8	84844.6	107497	0.000130613	0.000222313	0.00105942	0.00124805
344	Q05816	Fatty acid-binding protein 5	MOUSE	Fabp5	102292	83224	108769	145616	0.00111057	0.00101693	0.00135815	0.00169061
305	Q6A0A9	Constitutive coactivator of PPAR-gamma-like protein 1	MOUSE	FAM120A	319.057	899.331	413.035	287.629	3.46396e-06	1.09891e-05	5.15741e-06	3.33941e-06
398	Q9WV03	Protein FAM50A	MOUSE	Fam50a	1324.57	9656.07	17782.9	22652.2	1.43806e-05	0.000117989	0.000222048	0.000262995
310	P19096	Fatty acid synthase	MOUSE	Fasn	1175.06	418.606	1221.1	491.549	1.27575e-05	5.11502e-06	1.52474e-05	5.70694e-06
244	P39749	Flap endonuclease 1	MOUSE	Fen1	161937	116835	278712	309749	0.00175812	0.00142763	0.00348017	0.00359622
374	Q8K1B8	Fermitin family homolog 3	MOUSE	Fermt3	332.562	1093.52	357.645	224.827	3.61057e-06	1.3362e-05	4.46578e-06	2.61027e-06
8	Q9JJ28	Protein flightless-1 homolog	MOUSE	Flii	1863.8	2300.42	423.788	259.949	2.0235e-05	2.81093e-05	5.29168e-06	3.01804e-06
265	Q8BTM8	Filamin-A	MOUSE	Flna	1367.71	1364.28	164.069	432.761	1.4849e-05	1.66704e-05	2.04867e-06	5.0244e-06
307	Q91WJ8	Far upstream element-binding protein 1	MOUSE	Fubp1	10175.8	13385.5	80609.1	114330	0.000110477	0.000163559	0.00100654	0.00132738
259	P56959	RNA-binding protein FUS	MOUSE	Fus	78326.5	58319.7	414965	478518	0.000850379	0.000712619	0.00518152	0.00555565
346	P97855	Ras GTPase-activating protein-binding protein 1	MOUSE	G3bp1	3155.06	3100.92	2231.13	3043.93	3.4254e-05	3.78907e-05	2.78593e-05	3.53404e-05
48	P16858	Glyceraldehyde-3-phosphate dehydrogenase	MOUSE	Gapdh	38633.3	32258.1	12938.5	14340.9	0.000419435	0.000394168	0.000161559	0.000166499
312	Q9CY66	H/ACA ribonucleoprotein complex subunit 1	MOUSE	Gar1	811.207	380.251	313.938	642.742	8.80714e-06	4.64636e-06	3.92003e-06	7.46231e-06
248	P11352	Glutathione peroxidase 1	MOUSE	Gpx1	2995.66	1901.75	2971.41	1928.23	3.25234e-05	2.32379e-05	3.71029e-05	2.2387e-05
29	P13020	Gelsolin	MOUSE	Gsn	51235.1	51511.7	1951.86	2790.56	0.000556252	0.00062943	2.43721e-05	3.23987e-05
173	P43275	Histone H1.1	MOUSE	H1-1	1.92912e+06	1.39416e+06	1.91061e+06	2.01254e+06	0.0209441	0.0170355	0.0238571	0.0233658
359	P10922	Histone H1.0	MOUSE	H1f0	24730.6	14556.9	26835.2	21833.6	0.000268497	0.000177873	0.000335082	0.00025349
126	Q8R1M2	Histone H2A.J	MOUSE	H2afj	2061.62	174.39	1238.47	1100.09	2.23827e-05	2.1309e-06	1.54643e-05	1.27722e-05
369	Q3THW5	Histone H2A.V	MOUSE	H2afv	246709	208479	267763	277854	0.00267848	0.00254744	0.00334345	0.00322592
366	P27661	Histone H2AX	MOUSE	H2afx	14025.6	21897.8	1211.28	999.313	0.000152274	0.000267574	1.51249e-05	1.16021e-05
54	Q9QZQ8	Core histone macro-H2A.1	MOUSE	H2afy	778119	648742	722510	802761	0.00844791	0.0079271	0.00902172	0.00932015
82	P62806	Histone H4	MOUSE	H4c1	1.50862e+07	1.22704e+07	9.66982e+06	1.01573e+07	0.163789	0.149935	0.120744	0.117927
87	Q8BMS1	Trifunctional enzyme subunit alpha, mitochondrial	MOUSE	Hadha	570.418	385.578	416.715	164.384	6.19293e-06	4.71144e-06	5.20336e-06	1.90852e-06
322	P51859	Hepatoma-derived growth factor	MOUSE	Hdgf	141216	99160.9	181588	169671	0.00153316	0.00121167	0.00226742	0.00196991
311	Q3UMU9	Hepatoma-derived growth factor-related protein 2	MOUSE	Hdgfl2	29923.1	14929.5	47018.6	62240.4	0.00032487	0.000182427	0.000587103	0.000722619
150	P43276	Histone H1.5	MOUSE	Hist1h1b	3.46476e+06	2.19691e+06	3.63211e+06	4.04928e+06	0.0376164	0.0268444	0.0453528	0.0470126
367	P43277	Histone H1.3	MOUSE	Hist1h1d	9575.92	6392.3	16452.9	22042.5	0.000103964	7.81087e-05	0.000205441	0.000255916
321	P43274	Histone H1.4	MOUSE	Hist1h1e	878164	580257	759098	849618	0.00953409	0.00709027	0.00947858	0.00986416
93	Q8CGP1	Histone H2B type 1-K	MOUSE	Hist1h2bk	3.99326e+07	3.38182e+07	2.80764e+07	3.11458e+07	0.433542	0.413231	0.350579	0.361607
206	P84228	Histone H3.2	MOUSE	Hist1h3b	1.0904e+07	9.15084e+06	9.1907e+06	1.03217e+07	0.118383	0.111816	0.114761	0.119836
161	P63158	High mobility group protein B1	MOUSE	Hmgb1	435781	255989	544579	629714	0.00473121	0.00312798	0.00679996	0.00731105
252	P30681	High mobility group protein B2	MOUSE	Hmgb2	135926	42342.6	211206	266696	0.00147573	0.000517392	0.00263726	0.00309637
342	P09602	Non-histone chromosomal protein HMG-17	MOUSE	Hmgn2	80359.6	52319.8	75773.7	107869	0.000872452	0.000639305	0.000946158	0.00125237
402	Q9JL35	High mobility group nucleosome-binding domain-containing protein 5	MOUSE	Hmgn5	14975	9372.9	22861.6	29454	0.000162581	0.000114529	0.000285464	0.000341964
210	Q9CX86	Heterogeneous nuclear ribonucleoprotein A0	MOUSE	Hnrnpa0	33484.9	28773.5	55712.5	51899.4	0.00036354	0.000351589	0.000695661	0.000602558
49	P49312	Heterogeneous nuclear ribonucleoprotein A1	MOUSE	Hnrnpa1	1880.15	6303.45	24943.9	17931.4	2.04125e-05	7.7023e-05	0.000311466	0.000208185
36	O88569	Heterogeneous nuclear ribonucleoproteins A2/B1	MOUSE	Hnrnpa2b1	89765.7	101287	421223	496273	0.000974572	0.00123764	0.00525965	0.00576179
105	Q8BG05	Heterogeneous nuclear ribonucleoprotein A3	MOUSE	Hnrnpa3	453.338	1324.41	5578.2	177.485	4.92182e-06	1.61832e-05	6.9653e-05	2.06062e-06
147	Q99020	Heterogeneous nuclear ribonucleoprotein A/B	MOUSE	Hnrnpab	16769.9	21520.5	9315.43	9196.62	0.000182068	0.000262963	0.000116318	0.000106774
68	Q9Z204	Heterogeneous nuclear ribonucleoproteins C1/C2	MOUSE	Hnrnpc	5830.3	8558.59	52216.7	63111.3	6.32987e-05	0.000104579	0.00065201	0.00073273
124	Q60668	Heterogeneous nuclear ribonucleoprotein D0	MOUSE	Hnrnpd	62769.9	109260	259716	245266	0.000681483	0.00133507	0.00324297	0.00284757
235	Q9Z130	Heterogeneous nuclear ribonucleoprotein D-like	MOUSE	Hnrnpdl	1022.25	20584	68628.2	70906.8	1.10985e-05	0.00025152	0.000856935	0.000823236
100	Q9Z2X1	Heterogeneous nuclear ribonucleoprotein F	MOUSE	Hnrnpf	825.758	1542.42	882.869	2477.47	8.96512e-06	1.88472e-05	1.10241e-05	2.87638e-05
282	P70333	Heterogeneous nuclear ribonucleoprotein H2	MOUSE	Hnrnph2	807.997	1296.12	3178.43	707.263	8.7723e-06	1.58376e-05	3.96878e-05	8.21141e-06
27	P61979	Heterogeneous nuclear ribonucleoprotein K	MOUSE	Hnrnpk	5861.98	8452.13	22075.8	19741.6	6.36426e-05	0.000103278	0.000275652	0.000229202
41	Q8VEK3	Heterogeneous nuclear ribonucleoprotein U	MOUSE	Hnrnpu	38659.2	20233	4626.09	1947.53	0.000419717	0.000247231	5.77643e-05	2.2611e-05
35	Q00PI9	Heterogeneous nuclear ribonucleoprotein U-like protein 2	MOUSE	Hnrnpul2	6350.86	2244.7	495.307	1062.13	6.89503e-05	2.74284e-05	6.18471e-06	1.23315e-05
121	P07901	Heat shock protein HSP 90-alpha	MOUSE	Hsp90aa1	7057.78	10829.6	902.482	1972.31	7.66252e-05	0.000132329	1.1269e-05	2.28988e-05
14	P11499	Heat shock protein HSP 90-beta	MOUSE	Hsp90ab1	1994.35	2001.66	3131.61	2043.25	2.16523e-05	2.44587e-05	3.91032e-05	2.37224e-05
70	P08113	Endoplasmin	MOUSE	Hsp90b1	5771.98	10194.2	3679.1	1598.97	6.26655e-05	0.000124565	4.59396e-05	1.85642e-05
50	P38647	Stress-70 protein, mitochondrial	MOUSE	Hspa9	270469	618280	155668	126988	0.00293644	0.00755488	0.00194377	0.00147434
40	P63038	60 kDa heat shock protein, mitochondrial	MOUSE	Hspd1	644185	1.76773e+06	434964	386146	0.00699381	0.0216002	0.00543123	0.0044832
186	Q9JKR6	Hypoxia up-regulated protein 1	MOUSE	Hyou1	486.012	1419.02	410.093	1504.38	5.27656e-06	1.73392e-05	5.12068e-06	1.7466e-05
269	P41133	DNA-binding protein inhibitor ID-3	MOUSE	Id3	227.308	326.978	133.611	197.582	2.46785e-06	3.99541e-06	1.66835e-06	2.29395e-06
284	P54071	Isocitrate dehydrogenase [NADP], mitochondrial	MOUSE	Idh2	16278.6	27258.2	4059.07	3086.26	0.000176734	0.000333073	5.06841e-05	3.58319e-05
357	Q99J93	Interferon-induced transmembrane protein 2	MOUSE	Ifitm2	834.687	350.888	928.672	288.59	9.06207e-06	4.28756e-06	1.1596e-05	3.35056e-06
134	Q9CPN8	Insulin-like growth factor 2 mRNA-binding protein 3	MOUSE	Igf2bp3	1841.44	4438.03	885.965	1385.56	1.99922e-05	5.42291e-05	1.10627e-05	1.60865e-05
264	P01837	Immunoglobulin kappa constant	MOUSE	Igkc	1141.01	966.635	1191.72	854.53	1.23877e-05	1.18115e-05	1.48806e-05	9.9212e-06
316	Q9Z1M8	Protein Red	MOUSE	Ik	19497.7	2788.52	40366.9	29527	0.000211683	3.40735e-05	0.000504046	0.000342812
10	P52332	Tyrosine-protein kinase JAK1	MOUSE	Jak1	1540.01	1781.12	1271.94	2499.23	1.67197e-05	2.17638e-05	1.58822e-05	2.90163e-05
223	Q60749	KH domain-containing, RNA-binding, signal transduction-associated protein 1	MOUSE	Khdrbs1	2389.45	2880.55	1324.02	746.983	2.59419e-05	3.51979e-05	1.65325e-05	8.67256e-06
170	Q3U0V1	Far upstream element-binding protein 2	MOUSE	Khsrp	35611.2	46878.8	188862	227973	0.000386625	0.00057282	0.00235826	0.00264679
66	Q61765	Keratin, type I cuticular Ha1	MOUSE	Krt31	3420.64	3304.03	1.6222e+06	24614	3.71374e-05	4.03725e-05	0.0202558	0.000285771
137	Q497I4	Keratin, type I cuticular Ha5	MOUSE	Krt35	3260.49	5961.73	122110	908.191	3.53986e-05	7.28475e-05	0.00152474	1.05442e-05
406	Q6IFX4	Keratin, type I cytoskeletal 39	MOUSE	Krt39	2505.73	734.544	33222	191.786	2.72043e-05	8.97553e-06	0.00041483	2.22666e-06
371	Q3UV17	Keratin, type II cytoskeletal 2 oral	MOUSE	Krt76	272192	619349	470314	404622	0.00295515	0.00756793	0.00587263	0.00469772
266	P16045	Galectin-1	MOUSE	Lgals1	2089.84	1807.49	1508.64	667.193	2.26891e-05	2.20861e-05	1.88378e-05	7.74619e-06
396	O08573	Galectin-9	MOUSE	Lgals9	25564.1	8340.06	40591.1	24808.4	0.000277546	0.000101909	0.000506845	0.000288028
256	P37913	DNA ligase 1	MOUSE	Lig1	22905.1	23770	82064	50048.6	0.000248677	0.00029045	0.0010247	0.00058107
214	P48678	Prelamin-A/C	MOUSE	Lmna	68280.2	61302.3	212029	294288	0.000741307	0.000749064	0.00264753	0.00341672
31	P14733	Lamin-B1	MOUSE	Lmnb1	161738	148567	429348	612826	0.00175596	0.00181537	0.00536111	0.00711499
236	Q3UZ39	Leucine-rich repeat flightless-interacting protein 1	MOUSE	Lrrfip1	1307.39	9814.67	2928.22	269.418	1.41941e-05	0.000119927	3.65636e-05	3.12797e-06
163	Q91WK0	Leucine-rich repeat flightless-interacting protein 2	MOUSE	Lrrfip2	5222.69	1490.88	3591.45	585.672	5.67019e-05	1.82173e-05	4.48451e-05	6.79973e-06
258	Q7TNC4	Putative RNA-binding protein Luc7-like 2	MOUSE	Luc7l2	3784.95	8718.69	5079.77	12114.7	4.10926e-05	0.000106535	6.34292e-05	0.000140653
292	Q5SUF2	Luc7-like protein 3	MOUSE	Luc7l3	3187.15	385.632	861.116	1054.84	3.46023e-05	4.7121e-06	1.07524e-05	1.22468e-05
110	Q3THS6	S-adenosylmethionine synthase isoform type-2	MOUSE	Mat2a	3984.08	278.377	29433.1	2672.72	4.32545e-05	3.40154e-06	0.00036752	3.10306e-05
16	Q99MR8	Methylcrotonoyl-CoA carboxylase subunit alpha, mitochondrial	MOUSE	Mccc1	1877.53	6410.91	2355.04	2167.18	2.03841e-05	7.8336e-05	2.94065e-05	2.51612e-05
21	Q3ULD5	Methylcrotonoyl-CoA carboxylase beta chain, mitochondrial	MOUSE	Mccc2	1352.33	1379.33	1329.86	956.185	1.4682e-05	1.68543e-05	1.66054e-05	1.11014e-05
285	P97310	DNA replication licensing factor MCM2	MOUSE	Mcm2	1883.37	858.19	7460.69	2207.9	2.04475e-05	1.04864e-05	9.31589e-05	2.56339e-05
57	P25206	DNA replication licensing factor MCM3	MOUSE	Mcm3	22360.6	29022.8	118141	118931	0.000242765	0.000354634	0.00147519	0.0013808
91	P49717	DNA replication licensing factor MCM4	MOUSE	Mcm4	32047.4	43639.2	134853	147456	0.000347934	0.000533235	0.00168386	0.00171198
79	P49718	DNA replication licensing factor MCM5	MOUSE	Mcm5	22671.7	21354.4	37257	40357.4	0.000246144	0.000260933	0.000465215	0.000468554
216	P97311	DNA replication licensing factor MCM6	MOUSE	Mcm6	1241.53	15768.6	74196.2	78408.3	1.34791e-05	0.000192679	0.00092646	0.00091033
199	Q61881	DNA replication licensing factor MCM7	MOUSE	Mcm7	12652.6	13101	59557.5	59107.5	0.000137368	0.000160083	0.000743672	0.000686246
343	P14152	Malate dehydrogenase, cytoplasmic	MOUSE	Mdh1	35656.1	21032.3	60631.4	66028	0.000387113	0.000256998	0.000757082	0.000766593
395	P08249	Malate dehydrogenase, mitochondrial	MOUSE	Mdh2	51051.5	98175.7	26747.9	21082.2	0.000554258	0.00119963	0.000333991	0.000244766
314	P34884	Macrophage migration inhibitory factor	MOUSE	Mif	3870.55	2318.3	0	134.14	4.2022e-05	2.83277e-05	0	1.55739e-06
358	E9PVX6	Proliferation marker protein Ki-67	MOUSE	Mki67	4486.24	3752.36	11039.3	14005.5	4.87064e-05	4.58507e-05	0.000137843	0.000162606
18	F7BJB9	MORC family CW-type zinc finger protein 3	MOUSE	Morc3	1978.06	1241.04	1705.55	2211.36	2.14755e-05	1.51645e-05	2.12966e-05	2.56741e-05
300	P23249	Putative helicase MOV-10	MOUSE	Mov10	454.618	1310.44	616.879	752.143	4.93571e-06	1.60125e-05	7.70273e-06	8.73247e-06
205	P43247	DNA mismatch repair protein Msh2	MOUSE	Msh2	6449.19	10557.5	7104.92	12363.8	7.00178e-05	0.000129004	8.87164e-05	0.000143545
140	P54276	DNA mismatch repair protein Msh6	MOUSE	Msh6	48514.1	26422.7	166843	168003	0.00052671	0.000322863	0.00208331	0.00195053
327	Q920Q6	RNA-binding protein Musashi homolog 2	MOUSE	Msi2	1232.68	561.221	246.131	288.53	1.3383e-05	6.85767e-06	3.07335e-06	3.34987e-06
260	Q9R190	Metastasis-associated protein MTA2	MOUSE	Mta2	6709.99	385.625	29581.1	31674.7	7.28493e-05	4.71202e-06	0.000369368	0.000367746
42	Q7TPV4	Myb-binding protein 1A	MOUSE	Mybbp1a	16017	24653.4	16357.7	6047.11	0.000173894	0.000301244	0.000204252	7.02076e-05
92	Q3THE2	Myosin regulatory light chain 12B	MOUSE	Myl12b	1671.43	659.626	758.08	728.021	1.81464e-05	8.06009e-06	9.46586e-06	8.45241e-06
107	P09541	Myosin light chain 4	MOUSE	Myl4	352.938	492.483	188.506	370.692	3.83179e-06	6.01773e-06	2.3538e-06	4.30377e-06
131	Q60605	Myosin light polypeptide 6	MOUSE	Myl6	1413.57	1471.75	1386.05	2387.68	1.53469e-05	1.79836e-05	1.73071e-05	2.77213e-05
12	Q9JMH9	Unconventional myosin-XVIIIa	MOUSE	Myo18a	5003.66	2899.16	1328.09	2100.73	5.4324e-05	3.54254e-05	1.65833e-05	2.43897e-05
3	Q5SUA5	Unconventional myosin-Ig	MOUSE	Myo1g	2681.2	768.505	322.146	513.919	2.91093e-05	9.3905e-06	4.02252e-06	5.96666e-06
2	Q99104	Unconventional myosin-Va	MOUSE	Myo5a	227.312	495.588	246.125	288.609	2.46789e-06	6.05567e-06	3.07327e-06	3.35078e-06
224	P28656	Nucleosome assembly protein 1-like 1	MOUSE	Nap1l1	1368.19	2131.31	0	0	1.48542e-05	2.60429e-05	0	0
15	P09405	Nucleolin	MOUSE	Ncl	647470	564184	1.25421e+06	1.66001e+06	0.00702947	0.00689387	0.0156609	0.0192729
355	Q91W39	Nuclear receptor coactivator 5	MOUSE	Ncoa5	3169.18	742.228	1363.44	6709.93	3.44073e-05	9.06942e-06	1.70247e-05	7.79031e-05
348	Q8R0W6	NEDD4 family-interacting protein 1	MOUSE	Ndfip1	2144.59	7195.55	2126.57	4975.91	2.32835e-05	8.79237e-05	2.65537e-05	5.7771e-05
328	Q62425	Cytochrome c oxidase subunit NDUFA4	MOUSE	Ndufa4	712.484	3538.35	417.819	893.536	7.73533e-06	4.32358e-05	5.21715e-06	1.03741e-05
361	P15532	Nucleoside diphosphate kinase A	MOUSE	Nme1	37258.6	34798.7	40150.5	1423.7	0.000404511	0.000425211	0.000501345	1.65293e-05
308	E9Q5C9	Nucleolar and coiled-body phosphoprotein 1	MOUSE	Nolc1	46552.2	31941.6	114595	167096	0.00050541	0.0003903	0.00143091	0.00194001
262	Q99K48	Non-POU domain-containing octamer-binding protein	MOUSE	Nono	36825.9	42727.9	179400	191945	0.000399814	0.0005221	0.00224011	0.0022285
78	Q9D6Z1	Nucleolar protein 56	MOUSE	Nop56	2319.82	1912.76	4671.5	5166.29	2.51859e-05	2.33724e-05	5.83313e-05	5.99813e-05
174	Q6DFW4	Nucleolar protein 58	MOUSE	Nop58	1991.6	1629.16	3358.68	351.42	2.16225e-05	1.9907e-05	4.19385e-05	4.08003e-06
116	Q61937	Nucleophosmin	MOUSE	Npm1	221757	201124	540802	756605	0.00240758	0.00245757	0.0067528	0.00878428
356	Q1HFZ0	RNA cytosine C(5)-methyltransferase NSUN2	MOUSE	Nsun2	124114	226307	120331	118043	0.00134749	0.00276529	0.00150253	0.0013705
115	Q3V1L4	Cytosolic purine 5'-nucleotidase	MOUSE	Nt5c2	2781.76	4008.12	3870.78	1378.63	3.02012e-05	4.89759e-05	4.8333e-05	1.6006e-05
381	Q9JKX6	ADP-sugar pyrophosphatase	MOUSE	Nudt5	1260.4	1536.68	5257.08	1572.69	1.3684e-05	1.8777e-05	6.56432e-05	1.82591e-05
34	E9Q7G0	Nuclear mitotic apparatus protein 1	MOUSE	Numa1	17837.5	31796	123048	140592	0.000193659	0.000388521	0.00153646	0.0016323
127	Q99JX7	Nuclear RNA export factor 1	MOUSE	Nxf1	744.042	1445.48	410.18	144.315	8.07795e-06	1.76626e-05	5.12177e-06	1.67552e-06
69	Q4PJX1	Protein odr-4 homolog	MOUSE	Odr4	416.455	1028.31	353.692	119.364	4.52139e-06	1.25651e-05	4.41641e-06	1.38583e-06
58	P09103	Protein disulfide-isomerase	MOUSE	P4hb	310.229	868.018	492.245	537.033	3.36811e-06	1.06065e-05	6.14648e-06	6.23501e-06
332	P50580	Proliferation-associated protein 2G4	MOUSE	Pa2g4	1921.53	1083.48	1943.91	2589.57	2.08617e-05	1.32393e-05	2.42729e-05	3.00653e-05
25	P29341	Polyadenylate-binding protein 1	MOUSE	Pabpc1	11401	1713.14	1936.73	1320.85	0.000123779	2.09332e-05	2.41832e-05	1.53353e-05
217	Q8CCS6	Polyadenylate-binding protein 2	MOUSE	Pabpn1	5500.74	10476	39350.4	95491.8	5.97206e-05	0.000128008	0.000491354	0.00110867
113	P11103	Poly [ADP-ribose] polymerase 1	MOUSE	Parp1	110963	94484.2	206562	226861	0.0012047	0.00115452	0.00257927	0.00263388
38	Q05920	Pyruvate carboxylase, mitochondrial	MOUSE	Pc	4.18185e+06	5.34601e+06	1.53552e+06	1.25335e+06	0.0454017	0.0653239	0.0191735	0.0145515
117	P60335	Poly(rC)-binding protein 1	MOUSE	Pcbp1	60658.7	67221.5	125802	108336	0.000658562	0.000821392	0.00157084	0.00125779
59	Q91ZA3	Propionyl-CoA carboxylase alpha chain, mitochondrial	MOUSE	Pcca	1.16312e+06	2.1393e+06	530693	353320	0.0126278	0.0261405	0.00662657	0.00410209
408	Q99MN9	Propionyl-CoA carboxylase beta chain, mitochondrial	MOUSE	Pccb	98664.4	158875	31922.1	16161.1	0.00107118	0.00194132	0.0003986	0.000187632
77	Q8R023	Polycomb group RING finger protein 1	MOUSE	Pcgf1	645.343	469.437	2081.35	454.916	7.00639e-06	5.73613e-06	2.5989e-05	5.28163e-06
56	P17918	Proliferating cell nuclear antigen	MOUSE	Pcna	1.25617e+06	996934	2.14142e+06	2.32367e+06	0.013638	0.0121817	0.0267391	0.0269781
280	Q6NS46	Protein RRP5 homolog	MOUSE	Pdcd11	1897.36	626.416	840.82	386.822	2.05993e-05	7.65429e-06	1.0499e-05	4.49105e-06
255	P27773	Protein disulfide-isomerase A3	MOUSE	Pdia3	23642.3	38678.9	16103.7	24614.1	0.000256681	0.000472624	0.000201081	0.000285773
289	P70265	6-phosphofructo-2-kinase/fructose-2,6-bisphosphatase 2	MOUSE	Pfkfb2	7360.43	3883.22	10076.7	1728.56	7.9911e-05	4.74498e-05	0.000125824	2.00688e-05
158	P62962	Profilin-1	MOUSE	Pfn1	13564.8	12964.9	5586.15	7325.2	0.000147271	0.00015842	6.97522e-05	8.50464e-05
218	P09411	Phosphoglycerate kinase 1	MOUSE	Pgk1	16458.1	14274.6	22709.9	22065.5	0.000178683	0.000174424	0.00028357	0.000256184
221	P67778	Prohibitin	MOUSE	Phb	340.817	1156.15	1665.32	1172.03	3.7002e-06	1.41272e-05	2.07942e-05	1.36074e-05
239	Q61753	D-3-phosphoglycerate dehydrogenase	MOUSE	Phgdh	119666	29760.1	54056.8	53585.8	0.0012992	0.000363644	0.000674987	0.000622137
228	Q8CIH5	1-phosphatidylinositol 4,5-bisphosphate phosphodiesterase gamma-2	MOUSE	Plcg2	23801.3	20015.4	22612.1	20700.8	0.000258407	0.000244571	0.000282349	0.000240339
119	Q9QXS1	Plectin	MOUSE	Plec	6806.72	514.087	583.214	1522.82	7.38994e-05	6.28172e-06	7.28238e-06	1.76802e-05
325	Q9R0E1	Multifunctional procollagen lysine hydroxylase and glycosyltransferase LH3	MOUSE	Plod3	2357.28	770.884	425.277	5390.31	2.55927e-05	9.41957e-06	5.31028e-06	6.25821e-05
44	O35691	Pinin	MOUSE	Pnn	3118.6	2433.02	7208.58	5970.57	3.38581e-05	2.97295e-05	9.00109e-05	6.93191e-05
364	Q9D819	Inorganic pyrophosphatase	MOUSE	Ppa1	1188.53	1285.41	733.005	696.584	1.29037e-05	1.57067e-05	9.15276e-06	8.08742e-06
155	P17742	Peptidyl-prolyl cis-trans isomerase A	MOUSE	Ppia	969189	779278	1.28028e+06	1.52014e+06	0.0105223	0.00952214	0.0159863	0.017649
250	A2AR02	Peptidyl-prolyl cis-trans isomerase G	MOUSE	Ppig	1119.13	771.217	3875.05	535.922	1.21502e-05	9.42364e-06	4.83864e-05	6.22211e-06
336	Q9D0W5	Peptidyl-prolyl cis-trans isomerase-like 1	MOUSE	Ppil1	867.066	3758.02	418.66	724.476	9.4136e-06	4.59199e-05	5.22765e-06	8.41126e-06
188	P62137	Serine/threonine-protein phosphatase PP1-alpha catalytic subunit	MOUSE	Ppp1ca	1994.11	1860.86	3131.48	712.322	2.16497e-05	2.27382e-05	3.91016e-05	8.27014e-06
65	Q9JIF0	Protein arginine N-methyltransferase 1	MOUSE	Prmt1	2662.14	5676.3	2184.99	2286.15	2.89024e-05	6.93597e-05	2.72832e-05	2.65424e-05
11	Q8CIG8	Protein arginine N-methyltransferase 5	MOUSE	Prmt5	340.92	1445.82	291.429	429.82	3.70131e-06	1.76668e-05	3.63897e-06	4.99026e-06
32	Q8CCF0	U4/U6 small nuclear ribonucleoprotein Prp31	MOUSE	Prpf31	11099.9	8806.33	3570.54	837.116	0.00012051	0.000107606	4.4584e-05	9.71902e-06
104	Q61136	Serine/threonine-protein kinase PRP4 homolog	MOUSE	Prpf4b	4576.09	11515.4	1790.57	7043.67	4.96819e-05	0.000140709	2.23582e-05	8.17779e-05
232	Q99JF8	PC4 and SFRS1-interacting protein	MOUSE	Psip1	74019.5	21759.6	116603	136412	0.000803618	0.000265884	0.00145598	0.00158376
296	P62192	26S proteasome regulatory subunit 4	MOUSE	Psmc1	1556.14	596.384	712.738	649.373	1.68948e-05	7.28732e-06	8.89969e-06	7.5393e-06
257	P46471	26S proteasome regulatory subunit 7	MOUSE	Psmc2	623.88	317.73	2330.27	652.74	6.77337e-06	3.8824e-06	2.90972e-05	7.57839e-06
159	O88685	26S proteasome regulatory subunit 6A	MOUSE	Psmc3	2755.86	2265.23	2117.89	2773.32	2.99199e-05	2.76792e-05	2.64453e-05	3.21986e-05
143	P62196	26S proteasome regulatory subunit 8	MOUSE	Psmc5	1435.33	4213.18	1791.32	2972.54	1.55832e-05	5.14816e-05	2.23675e-05	3.45115e-05
164	Q8BG32	26S proteasome non-ATPase regulatory subunit 11	MOUSE	Psmd11	2860.44	5530.82	1889.62	1337.75	3.10554e-05	6.75821e-05	2.35949e-05	1.55315e-05
144	Q8VDM4	26S proteasome non-ATPase regulatory subunit 2	MOUSE	Psmd2	1539.28	1334.45	2138.28	1725.93	1.67117e-05	1.63059e-05	2.66999e-05	2.00382e-05
177	P14685	26S proteasome non-ATPase regulatory subunit 3	MOUSE	Psmd3	2669.82	10983.4	28095	24668.4	2.89859e-05	0.000134208	0.000350811	0.000286403
183	O35226	26S proteasome non-ATPase regulatory subunit 4	MOUSE	Psmd4	5447.18	13132	4721.02	2396.24	5.91392e-05	0.000160463	5.89496e-05	2.78207e-05
254	Q99JI4	26S proteasome non-ATPase regulatory subunit 6	MOUSE	Psmd6	0	139.448	213.951	77.4382	0	1.70394e-06	2.67153e-06	8.99067e-07
73	P17225	Polypyrimidine tract-binding protein 1	MOUSE	Ptbp1	3561.71	3017.98	2960.75	8362.26	3.86689e-05	3.68773e-05	3.69698e-05	9.70869e-05
279	Q8BHD7	Polypyrimidine tract-binding protein 3	MOUSE	Ptbp3	568.278	616.767	814.29	360.714	6.1697e-06	7.53639e-06	1.01677e-05	4.18793e-06
375	Q9R0Q7	Prostaglandin E synthase 3	MOUSE	Ptges3	348.039	5025.62	4287.4	866.063	3.77861e-06	6.1409e-05	5.35351e-05	1.00551e-05
189	P06800	Receptor-type tyrosine-protein phosphatase C	MOUSE	Ptprc	890.713	385.632	239.102	432.933	9.67033e-06	4.7121e-06	2.98557e-06	5.0264e-06
363	Q9R1Z7	6-pyruvoyl tetrahydrobiopterin synthase	MOUSE	Pts	29652.6	39710.7	608.205	2859.43	0.000321934	0.000485232	7.59443e-06	3.31983e-05
298	Q05144	Ras-related C3 botulinum toxin substrate 2	MOUSE	Rac2	927.782	3507.25	985.373	1645.66	1.00728e-05	4.28558e-05	1.2304e-05	1.91064e-05
299	P68040	Receptor of activated protein C kinase 1	MOUSE	Rack1	810.503	2030.36	1307.11	583.144	8.79951e-06	2.48093e-05	1.63214e-05	6.77037e-06
103	Q64012	RNA-binding protein Raly	MOUSE	Raly	1655.62	672.022	1510.52	803	1.79748e-05	8.21156e-06	1.88613e-05	9.32293e-06
176	P62827	GTP-binding nuclear protein Ran	MOUSE	Ran	29412.1	32348.6	59652.9	71577.3	0.000319323	0.000395273	0.000744864	0.000831021
146	Q60972	Histone-binding protein RBBP4	MOUSE	Rbbp4	38293.4	46043.7	110974	147246	0.000415745	0.000562616	0.0013857	0.00170954
22	Q99KG3	RNA-binding protein 10	MOUSE	Rbm10	2808.45	2952.16	1784.93	1876.79	3.04909e-05	3.6073e-05	2.22878e-05	2.17898e-05
208	Q0VBL3	RNA-binding protein 15	MOUSE	Rbm15	2529.06	1733.27	1721.5	3277.72	2.74576e-05	2.11791e-05	2.14957e-05	3.80547e-05
376	Q8BHS3	Pre-mRNA-splicing factor RBM22	MOUSE	Rbm22	4029.06	3278.53	53179.9	53667.7	4.37429e-05	4.00609e-05	0.000664037	0.000623088
233	B2RY56	RNA-binding protein 25	MOUSE	Rbm25	2379.12	2072.28	5049.3	5797.61	2.58297e-05	2.53216e-05	6.30487e-05	6.7311e-05
400	O89086	RNA-binding protein 3	MOUSE	Rbm3	14784.8	1202.17	50946.5	72191.7	0.000160516	1.46896e-05	0.00063615	0.000838154
94	Q8VH51	RNA-binding protein 39	MOUSE	Rbm39	7312.72	5103.51	1845.85	818.311	7.93931e-05	6.23607e-05	2.30484e-05	9.50069e-06
148	Q9CWZ3	RNA-binding protein 8A	MOUSE	Rbm8a	4908.46	6582.1	2599.32	1574.55	5.32904e-05	8.04279e-05	3.24568e-05	1.82807e-05
365	Q9WV02	RNA-binding motif protein, X chromosome	MOUSE	Rbmx	1968.93	892.035	410.183	527.504	2.13763e-05	1.08999e-05	5.12181e-06	6.12439e-06
46	Q91VM5	RNA binding motif protein, X-linked-like-1	MOUSE	Rbmxl1	2924.88	19270.2	80790.9	85711.7	3.17549e-05	0.000235466	0.00100881	0.000995124
125	Q8BK67	Protein RCC2	MOUSE	Rcc2	38709.4	30484.3	60157.8	61035.8	0.000420262	0.000372493	0.000751168	0.000708632
306	P35601	Replication factor C subunit 1	MOUSE	Rfc1	32519.2	13441	20810.2	52940.8	0.000353056	0.000164238	0.000259849	0.000614649
191	O35730	E3 ubiquitin-protein ligase RING1	MOUSE	Ring1	4621.3	2033.84	904.67	1745.49	5.01727e-05	2.48518e-05	1.12963e-05	2.02654e-05
89	Q9CQJ4	E3 ubiquitin-protein ligase RING2	MOUSE	Rnf2	3934.2	3781.59	3173.9	2714.23	4.2713e-05	4.6208e-05	3.96313e-05	3.15126e-05
192	Q99M28	RNA-binding protein with serine-rich domain 1	MOUSE	Rnps1	713.077	1768.24	1202.05	1266.97	7.74176e-06	2.16065e-05	1.50095e-05	1.47097e-05
182	Q6ZWV3	60S ribosomal protein L10	MOUSE	Rpl10	21246.4	25110.6	722.629	384.463	0.000230669	0.000306831	9.02319e-06	4.46366e-06
185	P35979	60S ribosomal protein L12	MOUSE	Rpl12	1790.33	1231.73	1091.14	365.22	1.94374e-05	1.50507e-05	1.36247e-05	4.24025e-06
168	P47963	60S ribosomal protein L13	MOUSE	Rpl13	3167.26	4479.84	1623.61	6744.01	3.43864e-05	5.47399e-05	2.02734e-05	7.82988e-05
201	P19253	60S ribosomal protein L13a	MOUSE	Rpl13a	2863	643.102	1264.46	3348.31	3.10831e-05	7.85817e-06	1.57889e-05	3.88743e-05
84	Q9CZM2	60S ribosomal protein L15	MOUSE	Rpl15	293434	350178	753421	554339	0.00318576	0.00427888	0.00940768	0.00643594
167	P62717	60S ribosomal protein L18a	MOUSE	Rpl18a	599.102	550.801	1032.12	436.665	6.50436e-06	6.73034e-06	1.28877e-05	5.06974e-06
320	P84099	60S ribosomal protein L19	MOUSE	Rpl19	19441.8	16127.4	23794.4	40432.6	0.000211076	0.000197063	0.000297112	0.000469427
275	Q8BP67	60S ribosomal protein L24	MOUSE	Rpl24	25178.1	1307.26	320.392	512.065	0.000273354	1.59737e-05	4.00062e-06	5.94513e-06
246	P41105	60S ribosomal protein L28	MOUSE	Rpl28	665.061	513.618	1022.25	1358.79	7.22046e-06	6.27599e-06	1.27644e-05	1.57757e-05
333	P47915	60S ribosomal protein L29	MOUSE	Rpl29	52957.5	39327.9	39156	53791.2	0.000574951	0.000480555	0.000488927	0.000624523
85	P27659	60S ribosomal protein L3	MOUSE	Rpl3	3465.75	2394.03	6389.18	7135.77	3.76271e-05	2.92531e-05	7.97793e-05	8.28471e-05
271	P62911	60S ribosomal protein L32	MOUSE	Rpl32	2217.1	4934.51	2856.65	853.24	2.40707e-05	6.02957e-05	3.56699e-05	9.90622e-06
272	Q9D1R9	60S ribosomal protein L34	MOUSE	Rpl34	1969.52	4916.54	2305.18	4081.27	2.13828e-05	6.0076e-05	2.87839e-05	4.73841e-05
213	P47962	60S ribosomal protein L5	MOUSE	Rpl5	1675.83	3545.92	1179.39	2446.28	1.81942e-05	4.33282e-05	1.47266e-05	2.84016e-05
64	P47911	60S ribosomal protein L6	MOUSE	Rpl6	2703.76	7104.69	854.911	1806.46	2.93543e-05	8.68134e-05	1.0675e-05	2.09732e-05
61	P14148	60S ribosomal protein L7	MOUSE	Rpl7	3446.85	714.221	4683.18	3943.22	3.74219e-05	8.7272e-06	5.84771e-05	4.57813e-05
99	P12970	60S ribosomal protein L7a	MOUSE	Rpl7a	340.967	2650.06	788.821	203.1	3.70183e-06	3.23815e-05	9.84972e-06	2.35801e-06
156	P51410	60S ribosomal protein L9	MOUSE	Rpl9	2301.97	13268.8	5354.53	958.497	2.49921e-05	0.000162134	6.686e-05	1.11283e-05
102	P14869	60S acidic ribosomal protein P0	MOUSE	Rplp0	3660.22	4597.07	7510.9	6221.26	3.97384e-05	5.61724e-05	9.37858e-05	7.22296e-05
393	P47955	60S acidic ribosomal protein P1	MOUSE	Rplp1	20476.8	20103.9	10784.3	10348.4	0.000222313	0.000245654	0.000134659	0.000120146
157	P99027	60S acidic ribosomal protein P2	MOUSE	Rplp2	1501.86	4293.86	5126.77	6696.48	1.63055e-05	5.24674e-05	6.4016e-05	7.77469e-05
138	Q91YQ5	Dolichyl-diphosphooligosaccharide--protein glycosyltransferase subunit 1	MOUSE	Rpn1	772.797	298.298	179.169	1833.65	8.39014e-06	3.64495e-06	2.23721e-06	2.12889e-05
383	Q9DBG6	Dolichyl-diphosphooligosaccharide--protein glycosyltransferase subunit 2	MOUSE	Rpn2	251.206	883.074	228.641	155.435	2.7273e-06	1.07904e-05	2.85496e-06	1.80462e-06
301	P63325	40S ribosomal protein S10	MOUSE	Rps10	15456	35471.9	8610.56	7009.93	0.000167804	0.000433438	0.000107517	8.13861e-05
276	P63323	40S ribosomal protein S12	MOUSE	Rps12	19235.1	7052.36	1142.13	3503.73	0.000208833	8.6174e-05	1.42614e-05	4.06787e-05
130	P62301	40S ribosomal protein S13	MOUSE	Rps13	15875.4	22473.7	34322.1	42107.2	0.000172357	0.00027461	0.000428567	0.000488869
196	P62264	40S ribosomal protein S14	MOUSE	Rps14	16702.4	21204.6	5503.98	10704.7	0.000181336	0.000259102	6.87261e-05	0.000124282
243	P62843	40S ribosomal protein S15	MOUSE	Rps15	227.312	391.15	205.23	409.858	2.46789e-06	4.77953e-06	2.56263e-06	4.7585e-06
153	P62245	40S ribosomal protein S15a	MOUSE	Rps15a	1553.25	961.513	649.706	2172.76	1.68633e-05	1.17489e-05	8.11264e-06	2.5226e-05
128	P14131	40S ribosomal protein S16	MOUSE	Rps16	0	0	164.072	180.683	0	0	2.04871e-06	2.09775e-06
90	P62270	40S ribosomal protein S18	MOUSE	Rps18	15818.7	45011.5	4476.85	554.206	0.000171741	0.000550004	5.59008e-05	6.4344e-06
202	Q9CZX8	40S ribosomal protein S19	MOUSE	Rps19	443.292	2393.01	1319.93	631.335	4.81275e-06	2.92406e-05	1.64815e-05	7.32988e-06
96	P25444	40S ribosomal protein S2	MOUSE	Rps2	3398.94	1133.43	467.847	216.464	3.69017e-05	1.38496e-05	5.84183e-06	2.51318e-06
313	Q9CQR2	40S ribosomal protein S21	MOUSE	Rps21	548.685	3478.03	1251.34	4874.21	5.95698e-06	4.24987e-05	1.5625e-05	5.65901e-05
253	P62849	40S ribosomal protein S24	MOUSE	Rps24	5893.58	14112.5	1549.69	3120	6.39857e-05	0.000172443	1.93504e-05	3.62236e-05
242	P62852	40S ribosomal protein S25	MOUSE	Rps25	454.535	911.221	1571.19	661.76	4.93482e-06	1.11344e-05	1.96188e-05	7.68311e-06
293	P62855	40S ribosomal protein S26	MOUSE	Rps26	13013.3	14696.8	9891.27	6829.08	0.000141283	0.000179583	0.000123509	7.92865e-05
241	P62983	Ubiquitin-40S ribosomal protein S27a	MOUSE	Rps27a	1.14113e+06	957463	1.30978e+06	1.76412e+06	0.012389	0.0116994	0.0163548	0.0204817
55	P62908	40S ribosomal protein S3	MOUSE	Rps3	425.242	626.999	330.359	546.211	4.61679e-06	7.66141e-06	4.12507e-06	6.34157e-06
67	P97351	40S ribosomal protein S3a	MOUSE	Rps3a	5532.17	1513.69	702.366	5138.48	6.00619e-05	1.8496e-05	8.77019e-06	5.96583e-05
63	P62702	40S ribosomal protein S4, X isoform	MOUSE	Rps4x	27403.9	12951	926.197	1101.95	0.00029752	0.00015825	1.15651e-05	1.27938e-05
184	P62754	40S ribosomal protein S6	MOUSE	Rps6	2107.12	1020.93	1937.28	651.574	2.28767e-05	1.24749e-05	2.41901e-05	7.56486e-06
154	P62082	40S ribosomal protein S7	MOUSE	Rps7	4429.91	7032.87	7633.8	6613.82	4.80948e-05	8.5936e-05	9.53204e-05	7.67872e-05
149	P62242	40S ribosomal protein S8	MOUSE	Rps8	829.477	1156.82	1003.91	173.212	9.0055e-06	1.41354e-05	1.25355e-05	2.01102e-06
101	Q6ZWN5	40S ribosomal protein S9	MOUSE	Rps9	859.592	525.931	326.088	474.191	9.33246e-06	6.42645e-06	4.07174e-06	5.50541e-06
227	Q8BVY0	Ribosomal L1 domain-containing protein 1	MOUSE	Rsl1d1	1016.62	2622.52	354.365	813.532	1.10373e-05	3.2045e-05	4.42483e-06	9.44521e-06
268	P60122	RuvB-like 1	MOUSE	Ruvbl1	2533.92	1233.92	233.406	216.355	2.75104e-05	1.50774e-05	2.91446e-06	2.51191e-06
222	D3YXK2	Scaffold attachment factor B1	MOUSE	Safb	18910.1	2084.53	33154.1	38603.8	0.000205304	2.54712e-05	0.000413983	0.000448195
304	Q9D1J3	SAP domain-containing ribonucleoprotein	MOUSE	Sarnp	52195.4	42748.8	103272	106566	0.000566677	0.000522355	0.00128952	0.00123724
13	Q8CFE4	SCY1-like protein 2	MOUSE	Scyl2	3499.68	4735.52	201.583	216.473	3.79955e-05	5.78642e-05	2.51709e-06	2.51327e-06
291	Q9R0P6	Signal peptidase complex catalytic subunit SEC11A	MOUSE	Sec11a	0	424.175	164.083	216.442	0	5.18308e-06	2.04884e-06	2.51292e-06
384	Q9CQS8	Protein transport protein Sec61 subunit beta	MOUSE	Sec61b	1894.57	1360.54	3631.66	1699.64	2.05691e-05	1.66247e-05	4.53472e-05	1.9733e-05
353	Q9CY58	Plasminogen activator inhibitor 1 RNA-binding protein	MOUSE	Serbp1	1736.11	360.188	1702.3	2059.85	1.88487e-05	4.4012e-06	2.1256e-05	2.39151e-05
382	Q9EQU5	Protein SET	MOUSE	Set	75862.8	66378.9	105651	133066	0.000823631	0.000811096	0.00131923	0.00154491
171	Q99NB9	Splicing factor 3B subunit 1	MOUSE	Sf3b1	8362.96	9092.59	19878.3	26291.9	9.07953e-05	0.000111104	0.000248213	0.000305252
160	Q921M3	Splicing factor 3B subunit 3	MOUSE	Sf3b3	454.623	328.608	1783.66	1916.66	4.93577e-06	4.01532e-06	2.22719e-05	2.22526e-05
122	Q8VIJ6	Splicing factor, proline- and glutamine-rich	MOUSE	Sfpq	75494	69984.7	352500	413692	0.000819626	0.000855156	0.00440154	0.00480301
317	Q9CZN7	Serine hydroxymethyltransferase, mitochondrial	MOUSE	Shmt2	49835.4	153303	62693.1	36424.7	0.000541055	0.00187324	0.000782825	0.000422896
175	Q8JZU2	Tricarboxylate transport protein, mitochondrial	MOUSE	Slc25a1	365.3	514.173	163.985	226.49	3.96601e-06	6.28278e-06	2.04761e-06	2.62958e-06
181	P48962	ADP/ATP translocase 1	MOUSE	Slc25a4	1175.56	1714.47	1041.15	836.408	1.27629e-05	2.09494e-05	1.30004e-05	9.7108e-06
81	Q3TKT4	Transcription activator BRG1	MOUSE	Smarca4	1116.35	1897.02	790.504	2037.6	1.212e-05	2.318e-05	9.87073e-06	2.36568e-05
180	Q91ZW3	SWI/SNF-related matrix-associated actin-dependent regulator of chromatin subfamily A member 5	MOUSE	Smarca5	61233.1	49802.3	91349.5	87820.7	0.000664798	0.000608543	0.00114065	0.00101961
247	Q9CW03	Structural maintenance of chromosomes protein 3	MOUSE	Smc3	33283.5	37156.4	125161	137653	0.000361354	0.00045402	0.00156284	0.00159817
352	Q8BGT7	Survival of motor neuron-related-splicing factor 30	MOUSE	Smndc1	4583.79	6843.27	8455.62	1087.59	4.97655e-05	8.36192e-05	0.000105582	1.2627e-05
4	Q6P4T2	U5 small nuclear ribonucleoprotein 200 kDa helicase	MOUSE	Snrnp200	1832.77	1116.69	6357.54	945.1	1.98981e-05	1.3645e-05	7.93842e-05	1.09727e-05
200	Q6PE01	U5 small nuclear ribonucleoprotein 40 kDa protein	MOUSE	Snrnp40	1128.26	288.001	2714.65	2413.36	1.22493e-05	3.51914e-06	3.38968e-05	2.80194e-05
72	Q62376	U1 small nuclear ribonucleoprotein 70 kDa	MOUSE	Snrnp70	1391.62	2599.65	4090.88	2431.96	1.51086e-05	3.17656e-05	5.10813e-05	2.82353e-05
407	Q62189	U1 small nuclear ribonucleoprotein A	MOUSE	Snrpa	7083.94	977.679	30914.1	27933.9	7.69093e-05	1.19464e-05	0.000386013	0.000324315
261	P57784	U2 small nuclear ribonucleoprotein A'	MOUSE	Snrpa1	9807.2	12588.4	37304	42305.1	0.000106475	0.00015382	0.000465802	0.000491168
329	Q62241	U1 small nuclear ribonucleoprotein C	MOUSE	Snrpc	6363.33	4743.82	31332.2	26662.3	6.90857e-05	5.79656e-05	0.000391233	0.000309553
290	P62320	Small nuclear ribonucleoprotein Sm D3	MOUSE	Snrpd3	1126.25	404.007	399.529	400.418	1.22275e-05	4.93664e-06	4.98877e-06	4.6489e-06
151	Q9QX47	Protein SON	MOUSE	Son	7817.45	25148.8	7332.8	56532.9	8.48728e-05	0.000307298	9.1562e-05	0.000656354
319	Q6ZWQ7	Signal peptidase complex subunit 3	MOUSE	Spcs3	5240.84	6653.9	1777.47	677.196	5.6899e-05	8.13052e-05	2.21946e-05	7.86233e-06
335	O70551	SRSF protein kinase 1	MOUSE	Srpk1	2910.82	2140.39	1041.37	4061.58	3.16023e-05	2.61539e-05	1.30032e-05	4.71555e-05				Anp32e
80	Q52KI8	Serine/arginine repetitive matrix protein 1	MOUSE	Srrm1	7274.1	3566.57	8247.84	4087.89	7.89738e-05	4.35806e-05	0.000102988	4.74608e-05				Baz1b
1	Q8BTI8	Serine/arginine repetitive matrix protein 2	MOUSE	Srrm2	851.132	563.14	1450.12	878.469	9.2406e-06	6.88111e-06	1.81071e-05	1.01991e-05				Bclaf1
209	Q99MR6	Serrate RNA effector molecule homolog	MOUSE	Srrt	884.666	1085.51	968.965	1613.39	9.60468e-06	1.3264e-05	1.20991e-05	1.87316e-05				Cbx3
88	Q6PDM2	Serine/arginine-rich splicing factor 1	MOUSE	Srsf1	18377.1	9179.96	25648.5	25485.3	0.000199517	0.000112172	0.000320263	0.000295888				Cdc42
97	Q9R0U0	Serine/arginine-rich splicing factor 10	MOUSE	Srsf10	2418.61	5310.2	5026.11	1206.93	2.62585e-05	6.48863e-05	6.27591e-05	1.40126e-05				Cdc5l
231	Q62093	Serine/arginine-rich splicing factor 2	MOUSE	Srsf2	193434	141603	505175	529219	0.00210009	0.00173027	0.00630794	0.0061443				Cenpv
230	P84104	Serine/arginine-rich splicing factor 3	MOUSE	Srsf3	1016.96	1712.08	581.447	416.481	1.1041e-05	2.09202e-05	7.26031e-06	4.8354e-06				Chd4
397	Q8VE97	Serine/arginine-rich splicing factor 4	MOUSE	Srsf4	6088.68	1303.02	716.173	309.625	6.61039e-05	1.59219e-05	8.94259e-06	3.59478e-06				Chtop
237	O35326	Serine/arginine-rich splicing factor 5	MOUSE	Srsf5	2069.02	2568.68	1648.08	1189.68	2.2463e-05	3.13871e-05	2.05789e-05	1.38123e-05				Dnmt1
98	Q3TWW8	Serine/arginine-rich splicing factor 6	MOUSE	Srsf6	4019.33	1904.97	3417.86	4819.62	4.36372e-05	2.32772e-05	4.26776e-05	5.59564e-05				Hsp90aa1
129	Q8BL97	Serine/arginine-rich splicing factor 7	MOUSE	Srsf7	10220.3	6995.23	10013	205.339	0.00011096	8.5476e-05	0.000125029	2.38401e-06			Taf4b	Id3
211	Q9D0B0	Serine/arginine-rich splicing factor 9	MOUSE	Srsf9	680.036	2514.54	1617.34	1542.9	7.38305e-06	3.07257e-05	2.01951e-05	1.79132e-05				Mcm2
86	P32067	Lupus La protein homolog	MOUSE	Ssb	31207.8	54328.7	29031.5	20605.9	0.000338818	0.000663852	0.000362505	0.000239237				Mcm4
215	Q08943	FACT complex subunit SSRP1	MOUSE	Ssrp1	144449	75939.3	303383	345650	0.00156826	0.000927916	0.00378823	0.00401304				Mcm7
24	Q91VJ4	Serine/threonine-protein kinase 38	MOUSE	Stk38	2074.33	345.074	255.235	470.882	2.25207e-05	4.21653e-06	3.18702e-06	5.46699e-06				Msh2
179	Q7TSE6	Serine/threonine-protein kinase 38-like	MOUSE	Stk38l	5664.49	480.027	1024.99	324.11	6.14985e-05	5.86554e-06	1.27987e-05	3.76295e-06				Nap1l1
373	P54227	Stathmin	MOUSE	Stmn1	2411.52	1037.27	1172.21	9991.43	2.61815e-05	1.26746e-05	1.4637e-05	0.000116002				Ncl
377	P11031	Activated RNA polymerase II transcriptional coactivator p15	MOUSE	Sub1	125732	100795	172110	191309	0.00136506	0.00123164	0.00214907	0.00222112				Npm1
379	Q9Z172	Small ubiquitin-related modifier 3	MOUSE	Sumo3	46203.6	30254.2	134023	171824	0.000501625	0.000369682	0.0016735	0.00199489				Pcgf1
234	Q920B9	FACT complex subunit SPT16	MOUSE	Supt16h	15965.8	12139.4	45361.3	55616.8	0.000173338	0.000148334	0.00056641	0.000645717				Rbbp4
390	P70279	Surfeit locus protein 6	MOUSE	Surf6	340.967	1542.08	0	149.289	3.70183e-06	1.88429e-05	0	1.73326e-06				Rfc1
51	Q7TMK9	Heterogeneous nuclear ribonucleoprotein Q	MOUSE	Syncrip	2369.71	4470.2	3957.28	3509.72	2.57276e-05	5.46222e-05	4.94131e-05	4.07483e-05				Ring1
378	G5E8Z2	Transcription initiation factor TFIID subunit 4B	MOUSE	Taf4b	464.239	706.971	265.937	656.631	5.04017e-06	8.63861e-06	3.32065e-06	7.62356e-06				Rnf2
380	Q9WVA4	Transgelin-2	MOUSE	Tagln2	3523.7	5139.99	8957.12	8920.88	3.82563e-05	6.28064e-05	0.000111844	0.000103572				Set
194	Q921F2	TAR DNA-binding protein 43	MOUSE	Tardbp	8290.82	9618.48	12222.1	7889.69	9.00122e-05	0.00011753	0.000152613	9.16003e-05				Smarca4
339	P10711	Transcription elongation factor A protein 1	MOUSE	Tcea1	21711.4	17398.5	63561.8	81746.7	0.000235718	0.000212595	0.000793673	0.000949089				Smarca5
349	O08784	Treacle protein	MOUSE	Tcof1	18262.4	13693.3	46023.7	54294	0.000198272	0.000167321	0.000574681	0.000630359				Smc3
387	Q62351	Transferrin receptor protein 1	MOUSE	Tfrc	713.646	1412.57	483.324	275.68	7.74795e-06	1.72605e-05	6.03509e-06	3.20068e-06				Ssrp1
5	Q569Z6	Thyroid hormone receptor-associated protein 3	MOUSE	Thrap3	9511.07	1139.29	7287.88	1728.68	0.00010326	1.39212e-05	9.1001e-05	2.00701e-05				Supt16h
165	P40142	Transketolase	MOUSE	Tkt	103250	71249.4	344252	354001	0.00112097	0.000870609	0.00429855	0.00410999				Taf4b
111	Q61029	Lamina-associated polypeptide 2, isoforms beta/delta/epsilon/gamma	MOUSE	Tmpo	47860.4	41955.6	116621	138120	0.000519613	0.000512664	0.0014562	0.00160359				Top1
123	Q04750	DNA topoisomerase 1	MOUSE	Top1	82509.8	72933.4	132703	180756	0.000895796	0.000891187	0.00165702	0.0020986				Top2a
263	Q01320	DNA topoisomerase 2-alpha	MOUSE	Top2a	25569.9	26840.7	80760.7	91100.2	0.000277609	0.000327971	0.00100843	0.00105768				Top2b
43	Q64511	DNA topoisomerase 2-beta	MOUSE	Top2b	7555.67	6639.72	7492.07	4703.95	8.20308e-05	8.11319e-05	9.35507e-05	5.46134e-05				Ube2d2b
303	P17751	Triosephosphate isomerase	MOUSE	Tpi1	13926.4	4086.19	17543.6	21835.7	0.000151196	4.99299e-05	0.00021906	0.000253515				Ubtf
136	P21107	Tropomyosin alpha-3 chain	MOUSE	Tpm3	23904.6	12127.3	20782.1	6043.21	0.000259528	0.000148186	0.000259498	7.01624e-05				Uhrf1
401	Q6IRU2	Tropomyosin alpha-4 chain	MOUSE	Tpm4	289.095	1479.73	1555.26	463.447	3.13866e-06	1.80811e-05	1.94199e-05	5.38068e-06				Usp15
109	F6ZDS4	Nucleoprotein TPR	MOUSE	Tpr	19506.8	26715.4	153470	176829	0.000211782	0.000326441	0.00191632	0.002053				Wdfy4
76	Q62318	Transcription intermediary factor 1-beta	MOUSE	Trim28	263264	194199	585706	764677	0.00285821	0.00237295	0.00731349	0.00887799				Ybx1
190	P68372	Tubulin beta-4B chain	MOUSE	Tubb4b	454.567	256.01	0	111.503	4.93517e-06	3.12824e-06	0	1.29456e-06				Zbtb1
19	P99024	Tubulin beta-5 chain	MOUSE	Tubb5	4375.81	2771.57	1192.34	704.289	4.75075e-05	3.38663e-05	1.48884e-05	8.17687e-06
141	Q8BFR5	Elongation factor Tu, mitochondrial	MOUSE	Tufm	1374.6	3412.84	3274.6	3790.81	1.49238e-05	4.17021e-05	4.08888e-05	4.40118e-05
334	P10639	Thioredoxin	MOUSE	Txn	77240	76099	135422	162084	0.000838583	0.000929868	0.00169097	0.00188181
226	P07607	Thymidylate synthase	MOUSE	Tyms	507.88	651.529	164.052	641.482	5.51398e-06	7.96115e-06	2.04846e-06	7.44768e-06
386	Q6ZWY6	Ubiquitin-conjugating enzyme E2 D2B	MOUSE	Ube2d2b	1841.44	385.632	3452.6	726.075	1.99922e-05	4.7121e-06	4.31113e-05	8.42982e-06
399	P25976	Nucleolar transcription factor 1	MOUSE	Ubtf	16008.4	12462.8	36621.2	43732.4	0.0001738	0.000152285	0.000457275	0.000507739
302	Q8VDF2	E3 ubiquitin-protein ligase UHRF1	MOUSE	Uhrf1	65848	39904.2	113549	148124	0.000714901	0.000487597	0.00141785	0.00171974
106	Q8R5H1	Ubiquitin carboxyl-terminal hydrolase 15	MOUSE	Usp15	1014.63	3133.87	3664.53	6854.24	1.10156e-05	3.82933e-05	4.57577e-05	7.95785e-05
172	Q60932	Voltage-dependent anion-selective channel protein 1	MOUSE	Vdac1	1886.27	1060.95	3896.66	1694.04	2.0479e-05	1.29639e-05	4.86561e-05	1.9668e-05
169	Q60930	Voltage-dependent anion-selective channel protein 2	MOUSE	Vdac2	6458.95	9003.93	7533.66	1067.06	7.01238e-05	0.000110021	9.407e-05	1.23886e-05
7	P20152	Vimentin	MOUSE	Vim	752.207	813.66	328.636	574.114	8.1666e-06	9.94225e-06	4.10355e-06	6.66554e-06
195	E9Q2M9	WD repeat- and FYVE domain-containing protein 4	MOUSE	Wdfy4	1560.48	4098.91	310.092	2222.58	1.69419e-05	5.00853e-05	3.87201e-06	2.58044e-05
39	Q99J09	Methylosome protein 50	MOUSE	Wdr77	6531.35	4192.45	2536.81	5872.33	7.09099e-05	5.12283e-05	3.16762e-05	6.81785e-05
229	Q9DBR1	5'-3' exoribonuclease 2	MOUSE	Xrn2	393.53	5603	4415.64	5201.06	4.27249e-06	6.84641e-05	5.51364e-05	6.03849e-05
135	P62960	Y-box-binding protein 1	MOUSE	Ybx1	731.373	969.79	1092.84	1018.57	7.9404e-06	1.185e-05	1.36459e-05	1.18257e-05
278	P62259	14-3-3 protein epsilon	MOUSE	Ywhae	2121.41	3313.43	1795.04	2096.26	2.30318e-05	4.04874e-05	2.2414e-05	2.43378e-05
368	P61982	14-3-3 protein gamma	MOUSE	Ywhag	2103.24	5107.71	308.846	504.83	2.28345e-05	6.2412e-05	3.85645e-06	5.86114e-06
283	P68254	14-3-3 protein theta	MOUSE	Ywhaq	2659.89	1271.33	2387.24	1845.83	2.8878e-05	1.55346e-05	2.98086e-05	2.14303e-05
162	P63101	14-3-3 protein zeta/delta	MOUSE	Ywhaz	536.777	1986.05	2368.51	684.193	5.8277e-06	2.42679e-05	2.95747e-05	7.94356e-06
385	Q91VL9	Zinc finger and BTB domain-containing protein 1	MOUSE	Zbtb1	1148.15	3333.74	271.869	1003.68	1.24653e-05	4.07356e-05	3.39472e-06	1.16528e-05
337	Q9ERU3	Zinc finger protein 22	MOUSE	Znf22	103458	41324.5	68181.1	99230.2	0.00112322	0.000504952	0.000851353	0.00115207
					9.21078e+07	8.18385e+07	8.00857e+07	8.61318e+07	1	1	1	1
