# Supplementary material for: PCGF1-PRC1 links chromatin repression with DNA replication during hematopoietic cell lineage commitment
Source: Nat Commun. 2022 Nov 28;13:7159. doi: 10.1038/s41467-022-34856-8 (PMC9705430; doi:10.1038/s41467-022-34856-8)
Supplement: Supplementary file 8 — Source Data [file 41467_2022_34856_MOESM8_ESM.zip]

Archive with 7 entries (4 files):
- SorurceData/
- SorurceData/uncropped images of gels and blots..pdf
- __MACOSX/
- __MACOSX/SorurceData/
- __MACOSX/SorurceData/._uncropped images of gels and blots..pdf
- SorurceData/SourceData.xlsx
- __MACOSX/SorurceData/._SourceData.xlsx
