# Supplementary material for: PCGF1-PRC1 links chromatin repression with DNA replication during hematopoietic cell lineage commitment
Source: Nat Commun. 2022 Nov 28;13:7159. doi: 10.1038/s41467-022-34856-8 (PMC9705430; doi:10.1038/s41467-022-34856-8)
Supplement: Supplementary file 8 — Source Data [file 41467_2022_34856_MOESM8_ESM.zip › SorurceData/SourceData.xlsx]

## Sheet: Figure 1c
preproB_1	0
preproB_2	0.181733
preproB_3	0
proB_1	0.00777812
proB_2	0.0243066
proB_3	0.0478654
preB_1	0.0097166
preB_2	0.0261244
preB_3	0.0441664
immatureB_1	0.0459016
immatureB_2	0.139709
immatureB_3	0.0502732
matureB_1	0.201002
matureB_2	0.353542
matureB_3	0.0937257
SplB_1	0.532924
SplB_2	0.732367
SplB_3	0.535523
Mac1(+)_1	3.25872
Mac1(+)_2	5.62936
Mac1(+)_3	8.19083

## Sheet: Figure 1d
HSC_1	0.734694
HSC_2	0.707483
HSC_3	0.707483
MPP_1	0.0735773
MPP_2	0.0797088
MPP_3	0.110366
LMPP_1	0.0583942
LMPP_2	0.0379562
LMPP_3	0.0327007
CLP_1	0.108772
CLP_2	0.152047
CLP_3	0.140351
CMP_1	1.35774
CMP_2	1.53774
CMP_3	2.09832
GMP_1	1.65427
GMP_2	2.2057
GMP_3	2.54503
MEP_1	0.369479
MEP_2	0.470904
MEP_3	0.521617

## Sheet: Figure 1e
C0	Control	5.61014
C0	Pcgf1-KO	30.3902
C1	Control	31.6323
C1	Pcgf1-KO	16.1171
C2	Control	29.1814
C2	Pcgf1-KO	10.8195
C3	Control	2.05457
C3	Pcgf1-KO	15.7659
C4	Control	21.862
C4	Pcgf1-KO	10.1561
C5	Control	3.27448
C5	Pcgf1-KO	4.49756
C6	Control	1.86196
C6	Pcgf1-KO	6.78049
C7	Control	1.86196
C7	Pcgf1-KO	4.9561
C8	Control	3.46709
C8	Pcgf1-KO	0.517073

## Sheet: Figure 2e
Myeloid					Stemness					B cell
GeneID	log2_RPKM_Ctrl	log2_RPKM_Pcgf1-KO	Class		GeneID	log2_RPKM_Ctrl	log2_RPKM_Pcgf1-KO	Class		GeneID	log2_RPKM_Ctrl	log2_RPKM_Pcgf1-KO	Class
Rarg	2.78594	3.43049	M C1		Bmpr1a	-0.219736	0.175096	Stem C1		Bmi1	3.76257	3.51627	B C1
Hmga2	0.841249	2.92622	M C1		Etv4	1.52048	2.51487	Stem C1		Bcl2	5.05533	4.82673	B C2
Rxra	-0.603985	0.66906	M C1		Lama5	2.18574	2.38934	Stem C1		Zfat	0.808042	1.08168	B C2
Il6ra	-1.79737	-0.272335	M C1		Prickle1	1.86553	1.79111	Stem C1		Runx1	3.27247	3.01623	B C2
Epas1	-1.37745	-0.252834	M C1		Sema7a	2.24054	2.73942	Stem C1		Sirpa	1.67264	2.21768	B C2
Id3	7.4406	7.55899	M C1		Sox6	-1.06257	0.969657	Stem C1		Rbm47	0.0925403	0.110401	B C2
Tcf7l2	-0.332023	0.365016	M C1		Tal1	5.44269	5.64432	Stem C1		Kit	2.90101	2.30752	B C2
Fgfr3	-0.355865	-0.508434	M C1		Foxo1	1.51799	1.97252	Stem C1		Spns2	1.53809	1.84294	B C2
Gnas	7.88053	8.1329	M C1		Fzd7	1.01007	1.66767	Stem C1		Sos1	1.19443	1.17038	B C2
Id2	2.37452	1.54327	M C1		Hmga2	-1.62178	0.255038	Stem C1		Bcl2l11	4.0166	3.17634	B C2
Pou4f1	-0.653436	-0.476966	M C1		Tcf7l2	-1.0259	-0.255926	Stem C1		Skil	0.71894	-0.322998	B C2
Ppargc1b	0.607675	0.607422	M C1		Zhx2	0.876332	1.57814	Stem C1		Hif1a	3.52773	3.2555	B C2
Sh3pxd2a	1.36279	1.9266	M C1		Bmi1	4.0745	4.2821	Stem C1		Sox4	6.47636	6.79462	B C2
Snx10	1.00324	1.2754	M C1		Foxo3	4.21307	4.40143	Stem C2		Prkcd	3.61421	3.98475	B C2
Tal1	-0.833906	0.328215	M C1		Lif	-1.10488	-1.28662	Stem C2		Myc	5.74503	5.74546	B C2
Tesc	2.90859	2.97961	M C1		Nf2	4.05242	4.10219	Stem C2		Bcl6	0.739751	0.220255	B C2
Acvr2a	-0.818181	-0.486214	M C1		Sox4	4.42289	4.59395	Stem C2		Nfatc1	2.94099	2.69649	B C2
Rabgap1l	2.57879	2.42239	M C1		Klf10	2.65848	2.6544	Stem C2		Hhex	5.38334	5.01011	B C2
Foxc1	0.714463	1.48087	M C1		Wnt10b	-0.63566	1.88372	Stem C2		Vav3	0.0812887	1.03447	B C2
Cited2	6.24429	6.90206	M C2		Etv5	2.66721	3.08726	Stem C2		Ctps	3.63758	3.93927	B C2
L3mbtl3	2.37142	2.12731	M C2		Hes1	2.54809	1.81815	Stem C2		Lyl1	4.74195	5.05771	B C2
Bcr	3.34962	3.08615	M C2		Srf	3.64114	3.73852	Stem C2		Ebf1	4.07028	4.30909	B C2
Akt1	5.50584	5.93951	M C2		Zfp36l2	6.36323	6.75457	Stem C2		Runx3	2.41328	0.585431	B C2
Runx1	3.27247	3.01623	M C2		Ss18	4.09827	4.23695	Stem C2		Bach1	2.28975	2.07167	B C2
Jak2	2.25332	2.26663	M C2		Nfatc1	2.06665	2.04588	Stem C2		Hes1	2.44477	2.07768	B C2
Camk1d	2.38201	2.0311	M C2		Lrp5	1.7556	2.21593	Stem C2		Notch1	4.14002	4.48208	B C2
Kit	2.90101	2.30752	M C2		Trim8	5.22533	4.94149	Stem C2		Irf2bp2	5.11607	4.89615	B C2
Bcl2	5.05533	4.82673	M C2		Notch1	2.13422	1.70239	Stem C2		Ptprj	3.70284	3.74048	B C2
Meis1	4.07528	3.96614	M C2		Lgr4	-0.331035	1.93383	Stem C2		Zfp36l1	3.99766	2.89767	B C2
Hhex	5.38334	5.01011	M C2		Tet2	1.94316	1.90359	Stem C2		Zfp36l2	4.92156	5.31781	B C2
Bcl2l11	4.0166	3.17634	M C2		Shb	1.6411	1.74262	Stem C2
Tet2	1.48736	0.800582	M C2		Ski	3.58557	3.51523	Stem C2
Gfi1	1.04328	1.44739	M C2		Kit	4.71406	5.302	Stem C2
Zbtb16	1.08926	0.421989	M C2		Rest	3.35615	3.91567	Stem C2
Bcl6	0.739751	0.220255	M C2		Kdm2b	1.72208	2.13822	Stem C2
Fbxw7	2.72425	2.44549	M C2		Smo	3.97362	4.88954	Stem C2
Fli1	4.44778	3.94112	M C2		Hoxa7	2.40337	2.42984	Stem C2
Klf2	4.48501	3.66505	M C2		Zbtb16	1.47074	2.49188	Stem C2
Rps6	8.84352	9.20093	M C2		Arih2	3.14098	3.16258	Stem C2
Srf	3.2682	3.46409	M C2
Zfpm1	1.60422	1.55554	M C2
Hoxa7	4.63507	5.19525	M C2
Junb	4.53426	4.78693	M C2
Klf10	2.39955	2.13047	M C2
Myc	5.74503	5.74546	M C2
Nfatc1	2.94099	2.69649	M C2
Rb1	1.88386	1.75382	M C2
Sirt1	1.47751	1.59857	M C2
Trib1	0.419935	0.651514	M C2
Vegfa	6.24246	4.47627	M C2
Zfp36l1	3.99766	2.89767	M C2

## Sheet: Figure 2g
Hmga2				Rxra
Pcgf1	Control_1	0.704102		Pcgf1	Control_1	0.303955
Pcgf1	Control_2	0.699238		Pcgf1	Control_2	0.853775
Pcgf1	Control_3	0.335377		Pcgf1	Control_3	0.423939
Pcgf1	Pcgf1-KO_1	1.62885		Pcgf1	Pcgf1-KO_1	2.34881
Pcgf1	Pcgf1-KO_2	1.78244		Pcgf1	Pcgf1-KO_2	1.24202
Pcgf1	Pcgf1-KO_3	1.60643		Pcgf1	Pcgf1-KO_3	1.9751
Bcor	Control_1	0.734002		Bcor	Control_1	0.441942
Bcor	Control_2	0.792156		Bcor	Control_2	0.480273
Bcor	Control_3	0.401607		Bcor	Control_3	0.330318
Bcor	Bcor deltaE9-10_1	1.85814		Bcor	Bcor deltaE9-10_1	0.967228
Bcor	Bcor deltaE9-10_2	1.7337		Bcor	Bcor deltaE9-10_2	1.01532
Bcor	Bcor deltaE9-10_3	1.53034		Bcor	Bcor deltaE9-10_3	1.14229
Pcgf2/4	Control_1	0.765172		Pcgf2/4	Control_1	0.339605
Pcgf2/4	Control_2	0.759887		Pcgf2/4	Control_2	0.314674
Pcgf2/4	Control_3	1.18415		Pcgf2/4	Control_3	0.529216
Pcgf2/4	Pcgf2/4-dKO_1	0.728932		Pcgf2/4	Pcgf2/4-dKO_1	0.3983
Pcgf2/4	Pcgf2/4-dKO_2	1.12807		Pcgf2/4	Pcgf2/4-dKO_2	0.371627
Pcgf2/4	Pcgf2/4-dKO_3	0.792156		Pcgf2/4	Pcgf2/4-dKO_3	0.197774
Ring1ab	Ring1a -/- (Control)_1	0.770494		Ring1ab	Ring1a -/- (Control)_1	0.212821
Ring1ab	Ring1a -/- (Control)_2	0.684848		Ring1ab	Ring1a -/- (Control)_2	0.278879
Ring1ab	Ring1a -/- (Control)_3	0.64343		Ring1ab	Ring1a -/- (Control)_3	0.138476
Ring1ab	Ring1a/b-dKO_1	2.22508		Ring1ab	Ring1a/b-dKO_1	0.931555
Ring1ab	Ring1a/b-dKO_2	2.24056		Ring1ab	Ring1a/b-dKO_2	1.27254
Ring1ab	Ring1a/b-dKO_3	2.85572		Ring1ab	Ring1a/b-dKO_3	0.857205

## Sheet: Figure 3c
RING1B				H2AK119ub1				SUZ12				EZH2				H3K27me3				PHC2				BMI1
Mtap	Control_1	0.105125		Mtap	Control_1	0.0490121		Mtap	Control_1	0.0441137		ActB	Control_1	2.49178		Mtap	Control_1	1.34904		ActB	Control_1	0.0361653		ActB	Control_1	0.0217411
Mtap	Control_2	0.146369		Mtap	Control_2	1.10902		Mtap	Control_2	0.0390957		ActB	Control_2	1.67991		Mtap	Control_2	1.61544		ActB	Control_2	0.0286568		ActB	Control_2	0.0242311
Mtap	Control_3	0.18182		Mtap	Control_3	0.0629035		Mtap	Control_3	0.0396662		ActB	Pcgf1-KO_1	1.38978		Mtap	Control_3	1.89465		ActB	Control_3	0.0366216		ActB	Control_3	0.0834645
Mtap	Pcgf1-KO_1	0.162488		Mtap	Pcgf1-KO_1	0.275339		Mtap	Pcgf1-KO_1	0.0313951		ActB	Pcgf1-KO_2	1.72756		Mtap	Pcgf1-KO_1	0.321286		ActB	Pcgf1-KO_1	0.038549		ActB	Pcgf1-KO_1	0.0239697
Mtap	Pcgf1-KO_2	0.08478		Mtap	Pcgf1-KO_2	1.56839		Mtap	Pcgf1-KO_2	0.0387527		Ink4a	Control_1	9.81088		Mtap	Pcgf1-KO_2	0.802141		ActB	Pcgf1-KO_2	0.0329265		ActB	Pcgf1-KO_2	0.0206165
Mtap	Pcgf1-KO_3	0.08478		Mtap	Pcgf1-KO_3	0.0312918		Mtap	Pcgf1-KO_3	0.0354626		Ink4a	Control_2	7.03308		Mtap	Pcgf1-KO_3	0.824692		ActB	Pcgf1-KO_3	0.0415667		ActB	Pcgf1-KO_3	0.0958788
Ink4a	Control_1	1.25575		Ink4a	Control_1	11.7883		Ink4a	Control_1	0.565552		Ink4a	Pcgf1-KO_1	6.30223		Ink4a	Control_1	11.3288		Ink4a	Control_1	0.265419		Ink4a	Control_1	0.169042
Ink4a	Control_2	0.838755		Ink4a	Control_2	12.6344		Ink4a	Control_2	0.451836		Ink4a	Pcgf1-KO_2	8.95795		Ink4a	Control_2	16.8179		Ink4a	Control_2	0.3652		Ink4a	Control_2	0.226749
Ink4a	Control_3	0.991188		Ink4a	Control_3	15.9921		Ink4a	Control_3	0.739632		Hmga2	Control_1	4.50341		Ink4a	Control_3	11.2506		Ink4a	Control_3	0.424655		Ink4a	Control_3	0.475636
Ink4a	Pcgf1-KO_1	1.32843		Ink4a	Pcgf1-KO_1	8.996		Ink4a	Pcgf1-KO_1	0.596002		Hmga2	Control_2	4.1322		Ink4a	Pcgf1-KO_1	7.6313		Ink4a	Pcgf1-KO_1	0.310304		Ink4a	Pcgf1-KO_1	0.195982
Ink4a	Pcgf1-KO_2	0.812805		Ink4a	Pcgf1-KO_2	9.70873		Ink4a	Pcgf1-KO_2	0.64654		Hmga2	Pcgf1-KO_1	3.95663		Ink4a	Pcgf1-KO_2	5.90496		Ink4a	Pcgf1-KO_2	0.621867		Ink4a	Pcgf1-KO_2	0.164292
Ink4a	Pcgf1-KO_3	0.989225		Ink4a	Pcgf1-KO_3	16.6712		Ink4a	Pcgf1-KO_3	0.517163		Hmga2	Pcgf1-KO_2	3.97265		Ink4a	Pcgf1-KO_3	5.50953		Ink4a	Pcgf1-KO_3	0.360688		Ink4a	Pcgf1-KO_3	0.391965
Hmga2	Control_1	0.660235		Hmga2	Control_1	10.5508		Hmga2	Control_1	1.07063		Rxra	Control_1	7.48037		Hmga2	Control_1	19.0528		Hmga2	Control_1	0.218364		Hmga2	Control_1	0.17049
Hmga2	Control_2	0.658781		Hmga2	Control_2	11.626		Hmga2	Control_2	0.748579		Rxra	Control_2	6.25083		Hmga2	Control_2	18.6607		Hmga2	Control_2	0.288694		Hmga2	Control_2	0.17462
Hmga2	Control_3	0.868785		Hmga2	Control_3	10.121		Hmga2	Control_3	1.00286		Rxra	Pcgf1-KO_1	5.41381		Hmga2	Control_3	16.8179		Hmga2	Control_3	0.316646		Hmga2	Control_3	0.315253
Hmga2	Pcgf1-KO_1	0.636958		Hmga2	Pcgf1-KO_1	8.75		Hmga2	Pcgf1-KO_1	1.24948		Rxra	Pcgf1-KO_2	5.75093		Hmga2	Pcgf1-KO_1	9.26588		Hmga2	Pcgf1-KO_1	0.241394		Hmga2	Pcgf1-KO_1	0.230326
Hmga2	Pcgf1-KO_2	0.56811		Hmga2	Pcgf1-KO_2	7.20642		Hmga2	Pcgf1-KO_2	0.940175		Runx3	Control_1	2.42714		Hmga2	Pcgf1-KO_2	7.16978		Hmga2	Pcgf1-KO_2	0.297949		Hmga2	Pcgf1-KO_2	0.141391
Hmga2	Pcgf1-KO_3	0.807897		Hmga2	Pcgf1-KO_3	12.2889		Hmga2	Pcgf1-KO_3	1.29388		Runx3	Control_2	1.58665		Hmga2	Pcgf1-KO_3	10.4247		Hmga2	Pcgf1-KO_3	0.470447		Hmga2	Pcgf1-KO_3	0.325731
Rxra	Control_1	0.432843		Rxra	Control_1	10.4779		Rxra	Control_1	0.256265		Runx3	Pcgf1-KO_1	1.54199		Rxra	Control_1	11.4076		Rxra	Control_1	0.176296		Rxra	Control_1	0.0840955
Rxra	Control_2	0.437853		Rxra	Control_2	12.6344		Rxra	Control_2	0.316513		Runx3	Pcgf1-KO_2	1.20095		Rxra	Control_2	11.9748		Rxra	Control_2	0.147619		Rxra	Control_2	0.0967491
Rxra	Control_3	0.38088		Rxra	Control_3	9.57507		Rxra	Control_3	0.316513		Rb1	Control_1	1.50783		Rxra	Control_3	8.17902		Rxra	Control_3	0.26476		Rxra	Control_3	0.26423
Rxra	Pcgf1-KO_1	0.337961		Rxra	Pcgf1-KO_1	10.0511		Rxra	Pcgf1-KO_1	0.256329		Rb1	Control_2	0.896677		Rxra	Pcgf1-KO_1	4.8971		Rxra	Pcgf1-KO_1	0.193315		Rxra	Pcgf1-KO_1	0.145894
Rxra	Pcgf1-KO_2	0.498752		Rxra	Pcgf1-KO_2	10.3337		Rxra	Pcgf1-KO_2	0.264497		Rb1	Pcgf1-KO_1	0.350963		Rxra	Pcgf1-KO_2	3.78929		Rxra	Pcgf1-KO_2	0.157536		Rxra	Pcgf1-KO_2	0.0729589
Rxra	Pcgf1-KO_3	0.466611		Rxra	Pcgf1-KO_3	9.7942		Rxra	Pcgf1-KO_3	0.305643		Rb1	Pcgf1-KO_2	0.922247		Rxra	Pcgf1-KO_3	4.66516		Rxra	Pcgf1-KO_3	0.145926		Rxra	Pcgf1-KO_3	0.145894
Runx3	Control_1	0.368127		Runx3	Control_1	4.25537		Runx3	Control_1	0.0495774						Runx3	Control_1	0.374212		Runx3	Control_1	0.0819281		Runx3	Control_1	0.0360043
Runx3	Control_2	0.287369		Runx3	Control_2	5.42372		Runx3	Control_2	0.076717						Runx3	Control_2	0.253829		Runx3	Control_2	0.0701245		Runx3	Control_2	0.0816661
Runx3	Control_3	0.362053		Runx3	Control_3	5.53769		Runx3	Control_3	0.0721319						Runx3	Control_3	0.575117		Runx3	Control_3	0.130978		Runx3	Control_3	0.140426
Runx3	Pcgf1-KO_1	0.42639		Runx3	Pcgf1-KO_1	5.13115		Runx3	Pcgf1-KO_1	0.0872328						Runx3	Pcgf1-KO_1	0.275845		Runx3	Pcgf1-KO_1	0.138636		Runx3	Pcgf1-KO_1	0.0623582
Runx3	Pcgf1-KO_2	0.550286		Runx3	Pcgf1-KO_2	5.38626		Runx3	Pcgf1-KO_2	0.0529155						Runx3	Pcgf1-KO_2	0.144779		Runx3	Pcgf1-KO_2	0.0648892		Runx3	Pcgf1-KO_2	0.0257675
Runx3	Pcgf1-KO_3	0.425321		Runx3	Pcgf1-KO_3	4.85437		Runx3	Pcgf1-KO_3	0.0588781						Runx3	Pcgf1-KO_3	0.225614		Runx3	Pcgf1-KO_3	0.0720028		Runx3	Pcgf1-KO_3	0.133668
Rb1	Control_1	0.240312		Rb1	Control_1	7.5647		Rb1	Control_1	0.0899093						Rb1	Control_1	0.354026		Rb1	Control_1	0.0703863		Rb1	Control_1	0.0635106
Rb1	Control_2	0.27645		Rb1	Control_2	6.31719		Rb1	Control_2	0.113524						Rb1	Control_2	0.733022		Rb1	Control_2	0.0643779		Rb1	Control_2	0.0328222
Rb1	Control_3	0.276212		Rb1	Control_3	7.83147		Rb1	Control_3	0.0866336						Rb1	Control_3	0.438889		Rb1	Control_3	0.0846814		Rb1	Control_3	0.11021
Rb1	Pcgf1-KO_1	0.318056		Rb1	Pcgf1-KO_1	10.9989		Rb1	Pcgf1-KO_1	0.0844716						Rb1	Pcgf1-KO_1	0.46714		Rb1	Pcgf1-KO_1	0.0663736		Rb1	Pcgf1-KO_1	0.0740785
Rb1	Pcgf1-KO_2	0.235346		Rb1	Pcgf1-KO_2	7.05812		Rb1	Pcgf1-KO_2	0.0689661						Rb1	Pcgf1-KO_2	0.174576		Rb1	Pcgf1-KO_2	0.0554677		Rb1	Pcgf1-KO_2	0.0504916
Rb1	Pcgf1-KO_3	0.240049		Rb1	Pcgf1-KO_3	6.46176		Rb1	Pcgf1-KO_3	0.065264						Rb1	Pcgf1-KO_3	0.285572		Rb1	Pcgf1-KO_3	0.0446467		Rb1	Pcgf1-KO_3	0.195494

## Sheet: Fig 4a
H3K27me3				H3K27me3				H3K27me3				RING1B				RING1B				RING1B				H2AK119ub1				H2AK119ub1				H2AK119ub1				SUZ12				SUZ12				SUZ12				PHC2
Mtap	Control_1	0.306069		ActB	Control_1	0.52193		Mtap	Ring1a -/- (Control)_1	1.69576		Mtap	Control_1	0.0601145		ActB	Control_1	0.0744248		Mtap	Ring1a -/- (Control)_1	0.240458		Mtap	Control_1	0.960547		Mtap	Control_1	6.41713		Mtap	Ring1a -/- (Control)_1	1.62668		Mtap	Control_1	0.00588773		Mtap	Control_1	0.0541058		Mtap	Ring1a -/- (Control)_1	0.192366		Mtap	Control_1
Mtap	Control_2	0.18199		ActB	Control_2	0.225614		Mtap	Ring1a -/- (Control)_2	1.44586		Mtap	Control_2	0.0383098		ActB	Control_2	0.0770494		Mtap	Ring1a -/- (Control)_2	0.261314		Mtap	Control_2	0.915054		Mtap	Control_2	2.38159		Mtap	Ring1a -/- (Control)_2	2.2688		Mtap	Control_2	0.00335826		Mtap	Control_2	0.0684848		Mtap	Ring1a -/- (Control)_2	0.0968522		Mtap	Control_2
Mtap	Control_3	0.293601		ActB	Control_3	0.366511		Mtap	Ring1a -/- (Control)_3	1.76777		Mtap	Control_3	0.0364953		ActB	Control_3	0.0749425		Mtap	Ring1a -/- (Control)_3	0.344806		Mtap	Control_3	0.921418		Mtap	Control_3	1.86856		Mtap	Ring1a -/- (Control)_3	1.4161		Mtap	Control_3	0.00364953		Mtap	Control_3	0.0634572		Mtap	Ring1a -/- (Control)_3	0.103804		Mtap	Control_3
Mtap	Bcor deltaE9-10_1	0.17337		ActB	Pcgf2/4-dKO_1	0.382075		Mtap	Ring1a/b-dKO_1	2.16134		Mtap	Bcor deltaE9-10_1	0.053804		ActB	Pcgf2/4-dKO_1	0.0467765		Mtap	Ring1a/b-dKO_1	0.161976		Mtap	Bcor deltaE9-10_1	1.50726		Mtap	Pcgf2/4-dKO_1	3.4151		Mtap	Ring1a/b-dKO_1	0.273939		Mtap	Bcor deltaE9-10_1	0.00750427		Mtap	Pcgf2/4-dKO_1	0.0393342		Mtap	Ring1a/b-dKO_1	0.103087		Mtap	Bcor deltaE9-10_1
Mtap	Bcor deltaE9-10_2	1.36787		ActB	Pcgf2/4-dKO_2	0.698304		Mtap	Ring1a/b-dKO_2	2.25313		Mtap	Bcor deltaE9-10_2	0.0709947		ActB	Pcgf2/4-dKO_2	0.066152		Mtap	Ring1a/b-dKO_2	0.116134		Mtap	Bcor deltaE9-10_2	0.486978		Mtap	Pcgf2/4-dKO_2	3.4151		Mtap	Ring1a/b-dKO_2	0.871715		Mtap	Bcor deltaE9-10_2	0.00793215		Mtap	Pcgf2/4-dKO_2	0.0797666		Mtap	Ring1a/b-dKO_2	0.0786684		Mtap	Bcor deltaE9-10_2
Mtap	Bcor deltaE9-10_3	0.463914		ActB	Pcgf2/4-dKO_3	0.927827		Mtap	Ring1a/b-dKO_3	2.20676		Mtap	Bcor deltaE9-10_3	0.0862015		ActB	Pcgf2/4-dKO_3	0.0621513		Mtap	Ring1a/b-dKO_3	0.133402		Mtap	Bcor deltaE9-10_3	0.457527		Mtap	Pcgf2/4-dKO_3	1.66086		Mtap	Ring1a/b-dKO_3	0.642571		Mtap	Bcor deltaE9-10_3	0.00976562		Mtap	Pcgf2/4-dKO_3	0.0484261		Mtap	Ring1a/b-dKO_3	0.118415		Mtap	Bcor deltaE9-10_3
Ink4a	Control_1	4.8971		Ink4a	Control_1	14.9485		Ink4a	Ring1a -/- (Control)_1	16.7018		Ink4a	Control_1	1.45786		Ink4a	Control_1	0.703162		Ink4a	Ring1a -/- (Control)_1	1.89718		Ink4a	Control_1	17.5321		Ink4a	Control_1	22.0381		Ink4a	Ring1a -/- (Control)_1	5.66442		Ink4a	Control_1	0.114035		Ink4a	Control_1	0.341967		Ink4a	Ring1a -/- (Control)_1	0.656073		Ink4a	Control_1
Ink4a	Control_2	6.19854		Ink4a	Control_2	9.86233		Ink4a	Ring1a -/- (Control)_2	14.7427		Ink4a	Control_2	1.3697		Ink4a	Control_2	0.679209		Ink4a	Ring1a -/- (Control)_2	0.860863		Ink4a	Control_2	13.3793		Ink4a	Control_2	16.7018		Ink4a	Ring1a -/- (Control)_2	7.6313		Ink4a	Control_2	0.0901831		Ink4a	Control_2	0.169802		Ink4a	Ring1a -/- (Control)_2	0.500669		Ink4a	Control_2
Ink4a	Control_3	4.73029		Ink4a	Control_3	17.0527		Ink4a	Ring1a -/- (Control)_3	19.5884		Ink4a	Control_3	0.55627		Ink4a	Control_3	1.24137		Ink4a	Ring1a -/- (Control)_3	0.988872		Ink4a	Control_3	15.3688		Ink4a	Control_3	17.9005		Ink4a	Ring1a -/- (Control)_3	10		Ink4a	Control_3	0.0662136		Ink4a	Control_3	0.321286		Ink4a	Ring1a -/- (Control)_3	0.807721		Ink4a	Control_3
Ink4a	Bcor deltaE9-10_1	2.43164		Ink4a	Pcgf2/4-dKO_1	19.5884		Ink4a	Ring1a/b-dKO_1	3.56013		Ink4a	Bcor deltaE9-10_1	1.43779		Ink4a	Pcgf2/4-dKO_1	0.257372		Ink4a	Ring1a/b-dKO_1	0.237147		Ink4a	Bcor deltaE9-10_1	20.9943		Ink4a	Pcgf2/4-dKO_1	19.7247		Ink4a	Ring1a/b-dKO_1	0.379436		Ink4a	Bcor deltaE9-10_1	0.0812898		Ink4a	Pcgf2/4-dKO_1	0.281641		Ink4a	Ring1a/b-dKO_1	0.248605		Ink4a	Bcor deltaE9-10_1
Ink4a	Bcor deltaE9-10_2	3.66021		Ink4a	Pcgf2/4-dKO_2	9.39523		Ink4a	Ring1a/b-dKO_2	3.51111		Ink4a	Bcor deltaE9-10_2	1.68629		Ink4a	Pcgf2/4-dKO_2	0.139848		Ink4a	Ring1a/b-dKO_2	0.150085		Ink4a	Bcor deltaE9-10_2	14.9485		Ink4a	Pcgf2/4-dKO_2	13.4723		Ink4a	Ring1a/b-dKO_2	0.240137		Ink4a	Bcor deltaE9-10_2	0.104825		Ink4a	Pcgf2/4-dKO_2	0.243489		Ink4a	Ring1a/b-dKO_2	0.308198		Ink4a	Bcor deltaE9-10_2
Ink4a	Bcor deltaE9-10_3	2.60616		Ink4a	Pcgf2/4-dKO_3	24.4528		Ink4a	Ring1a/b-dKO_3	4.93116		Ink4a	Bcor deltaE9-10_3	1.01667		Ink4a	Pcgf2/4-dKO_3	0.153034		Ink4a	Ring1a/b-dKO_3	0.106126		Ink4a	Bcor deltaE9-10_3	15.6917		Ink4a	Pcgf2/4-dKO_3	10.2811		Ink4a	Ring1a/b-dKO_3	0.133224		Ink4a	Bcor deltaE9-10_3	0.0709331		Ink4a	Pcgf2/4-dKO_3	0.245183		Ink4a	Ring1a/b-dKO_3	0.310341		Ink4a	Bcor deltaE9-10_3
Hmga2	Control_1	12.6576		Hmga2	Control_1	20.9943		Hmga2	Ring1a -/- (Control)_1	16.1113		Hmga2	Control_1	0.383963		Hmga2	Control_1	0.29977		Hmga2	Ring1a -/- (Control)_1	0.830429		Hmga2	Control_1	8.95025		Hmga2	Control_1	9.26588		Hmga2	Ring1a -/- (Control)_1	7.47425		Hmga2	Control_1	0.162885		Hmga2	Control_1	0.733022		Hmga2	Ring1a -/- (Control)_1	1.20581		Hmga2	Control_1
Hmga2	Control_2	9.65936		Hmga2	Control_2	24.7942		Hmga2	Ring1a -/- (Control)_2	15.2422		Hmga2	Control_2	0.646206		Hmga2	Control_2	0.183255		Hmga2	Ring1a -/- (Control)_2	1.1908		Hmga2	Control_2	7.02222		Hmga2	Control_2	11.8099		Hmga2	Ring1a -/- (Control)_2	15.2626		Hmga2	Control_2	0.248605		Hmga2	Control_2	0.583146		Hmga2	Ring1a -/- (Control)_2	1.53688		Hmga2	Control_2
Hmga2	Control_3	8.2932		Hmga2	Control_3	20		Hmga2	Ring1a -/- (Control)_3	12.7286		Hmga2	Control_3	0.765247		Hmga2	Control_3	0.243489		Hmga2	Ring1a -/- (Control)_3	1.03665		Hmga2	Control_3	6.64343		Hmga2	Control_3	6.73617		Hmga2	Ring1a -/- (Control)_3	8.23591		Hmga2	Control_3	0.180733		Hmga2	Control_3	0.987552		Hmga2	Ring1a -/- (Control)_3	1.17283		Hmga2	Control_3
Hmga2	Bcor deltaE9-10_1	6.73617		Hmga2	Pcgf2/4-dKO_1	18.2766		Hmga2	Ring1a/b-dKO_1	4.40762		Hmga2	Bcor deltaE9-10_1	0.625094		Hmga2	Pcgf2/4-dKO_1	0.0837323		Hmga2	Ring1a/b-dKO_1	0.225614		Hmga2	Bcor deltaE9-10_1	8.76606		Hmga2	Pcgf2/4-dKO_1	8.23591		Hmga2	Ring1a/b-dKO_1	0.507658		Hmga2	Bcor deltaE9-10_1	0.386603		Hmga2	Pcgf2/4-dKO_1	0.571145		Hmga2	Ring1a/b-dKO_1	0.503478		Hmga2	Bcor deltaE9-10_1
Hmga2	Bcor deltaE9-10_2	3.01452		Hmga2	Pcgf2/4-dKO_2	16.7018		Hmga2	Ring1a/b-dKO_2	4.31691		Hmga2	Bcor deltaE9-10_2	0.60861		Hmga2	Pcgf2/4-dKO_2	0.0955188		Hmga2	Ring1a/b-dKO_2	0.216423		Hmga2	Bcor deltaE9-10_2	6.1132		Hmga2	Pcgf2/4-dKO_2	5.35887		Hmga2	Ring1a/b-dKO_2	0.987552		Hmga2	Bcor deltaE9-10_2	0.263489		Hmga2	Pcgf2/4-dKO_2	0.642571		Hmga2	Ring1a/b-dKO_2	0.539614		Hmga2	Bcor deltaE9-10_2
Hmga2	Bcor deltaE9-10_3	4.47513		Hmga2	Pcgf2/4-dKO_3	17.5321		Hmga2	Ring1a/b-dKO_3	3.43426		Hmga2	Bcor deltaE9-10_3	0.423729		Hmga2	Pcgf2/4-dKO_3	0.0820091		Hmga2	Ring1a/b-dKO_3	0.187106		Hmga2	Bcor deltaE9-10_3	8.0107		Hmga2	Pcgf2/4-dKO_3	6.3728		Hmga2	Ring1a/b-dKO_3	1.03665		Hmga2	Bcor deltaE9-10_3	0.243489		Hmga2	Pcgf2/4-dKO_3	0.774817		Hmga2	Ring1a/b-dKO_3	0.309927		Hmga2	Bcor deltaE9-10_3
Rxra	Control_1	8.70551		Rxra	Control_1	22.6577		Rxra	Ring1a -/- (Control)_1	12.295		Rxra	Control_1	0.229398		Rxra	Control_1	0.162885		Rxra	Ring1a -/- (Control)_1	0.703162		Rxra	Control_1	5.74349		Rxra	Control_1	24.1049		Rxra	Ring1a -/- (Control)_1	7.57858		Rxra	Control_1	0.0824506		Rxra	Control_1	0.813339		Rxra	Ring1a -/- (Control)_1	0.503478		Rxra	Control_1
Rxra	Control_2	6.07097		Rxra	Control_2	31.6017		Rxra	Ring1a -/- (Control)_2	11.8762		Rxra	Control_2	0.48213		Rxra	Control_2	0.225614		Rxra	Ring1a -/- (Control)_2	0.486978		Rxra	Control_2	8.58565		Rxra	Control_2	20		Rxra	Ring1a -/- (Control)_2	9.72655		Rxra	Control_2	0.101187		Rxra	Control_2	0.607909		Rxra	Ring1a -/- (Control)_2	0.687771		Rxra	Control_2
Rxra	Control_3	6.1132		Rxra	Control_3	27.7022		Rxra	Ring1a -/- (Control)_3	16.1113		Rxra	Control_3	0.140504		Rxra	Control_3	0.20193		Rxra	Ring1a -/- (Control)_3	0.73812		Rxra	Control_3	7.21965		Rxra	Control_3	19.1853		Rxra	Ring1a -/- (Control)_3	5.70382		Rxra	Control_3	0.084871		Rxra	Control_3	1.23279		Rxra	Ring1a -/- (Control)_3	0.920188		Rxra	Control_3
Rxra	Bcor deltaE9-10_1	3.23088		Rxra	Pcgf2/4-dKO_1	21.7347		Rxra	Ring1a/b-dKO_1	3.65533		Rxra	Bcor deltaE9-10_1	0.327689		Rxra	Pcgf2/4-dKO_1	0.0808801		Rxra	Ring1a/b-dKO_1	0.0988872		Rxra	Bcor deltaE9-10_1	8.88843		Rxra	Pcgf2/4-dKO_1	22.1914		Rxra	Ring1a/b-dKO_1	0.76415		Rxra	Bcor deltaE9-10_1	0.105411		Rxra	Pcgf2/4-dKO_1	0.633725		Rxra	Ring1a/b-dKO_1	0.25		Rxra	Bcor deltaE9-10_1
Rxra	Bcor deltaE9-10_2	3.86891		Rxra	Pcgf2/4-dKO_2	34.3426		Rxra	Ring1a/b-dKO_2	4.46915		Rxra	Bcor deltaE9-10_2	0.442805		Rxra	Pcgf2/4-dKO_2	0.0548611		Rxra	Ring1a/b-dKO_2	0.119239		Rxra	Bcor deltaE9-10_2	6.46176		Rxra	Pcgf2/4-dKO_2	25.3151		Rxra	Ring1a/b-dKO_2	0.758872		Rxra	Bcor deltaE9-10_2	0.144425		Rxra	Pcgf2/4-dKO_2	1.03665		Rxra	Ring1a/b-dKO_2	0.269807		Rxra	Bcor deltaE9-10_2
Rxra	Bcor deltaE9-10_3	3.4151		Rxra	Pcgf2/4-dKO_3	31.6017		Rxra	Ring1a/b-dKO_3	3.36359		Rxra	Bcor deltaE9-10_3	0.204665		Rxra	Pcgf2/4-dKO_3	0.0421574		Rxra	Ring1a/b-dKO_3	0.0684848		Rxra	Bcor deltaE9-10_3	7.47425		Rxra	Pcgf2/4-dKO_3	21.5846		Rxra	Ring1a/b-dKO_3	0.960547		Rxra	Bcor deltaE9-10_3	0.125241		Rxra	Pcgf2/4-dKO_3	0.780207		Rxra	Ring1a/b-dKO_3	0.219151		Rxra	Bcor deltaE9-10_3
Runx3	Control_1	0.0424506		Runx3	Control_1	0.303955		Runx3	Ring1a -/- (Control)_1	0.073812		Runx3	Control_1	0.424506		Runx3	Control_1	0.17337		Runx3	Ring1a -/- (Control)_1	0.577099		Runx3	Control_1	9.26588		Runx3	Control_1	13.0134		Runx3	Ring1a -/- (Control)_1	4.06126		Runx3	Control_1	0.00596992		Runx3	Control_1	0.093553		Runx3	Ring1a -/- (Control)_1	0.0547879		Runx3	Control_1
Runx3	Control_2	0.0689612		Runx3	Control_2	0.406669		Runx3	Ring1a -/- (Control)_2	0.130308		Runx3	Control_2	0.689612		Runx3	Control_2	0.303955		Runx3	Ring1a -/- (Control)_2	0.618519		Runx3	Control_2	5.74349		Runx3	Control_2	8.12252		Runx3	Ring1a -/- (Control)_2	5.47147		Runx3	Control_2	0.03545		Runx3	Control_2	0.0504825		Runx3	Ring1a -/- (Control)_2	0.102949		Runx3	Control_2
Runx3	Control_3	0.0872881		Runx3	Control_3	0.351581		Runx3	Ring1a -/- (Control)_3	0.0785633		Runx3	Control_3	0.872881		Runx3	Control_3	0.252076		Runx3	Ring1a -/- (Control)_3	0.850799		Runx3	Control_3	8.46745		Runx3	Control_3	9.93092		Runx3	Ring1a -/- (Control)_3	4.73029		Runx3	Control_3	0.00626673		Runx3	Control_3	0.114382		Runx3	Ring1a -/- (Control)_3	0.107321		Runx3	Control_3
Runx3	Bcor deltaE9-10_1	0.0942037		Runx3	Pcgf2/4-dKO_1	1.53893		Runx3	Ring1a/b-dKO_1	0.687771		Runx3	Bcor deltaE9-10_1	0.942037		Runx3	Pcgf2/4-dKO_1	0.207607		Runx3	Ring1a/b-dKO_1	0.236831		Runx3	Bcor deltaE9-10_1	10.8673		Runx3	Pcgf2/4-dKO_1	11.487		Runx3	Ring1a/b-dKO_1	0.339605		Runx3	Bcor deltaE9-10_1	0.014199		Runx3	Pcgf2/4-dKO_1	0.0587987		Runx3	Ring1a/b-dKO_1	0.0669858		Runx3	Bcor deltaE9-10_1
Runx3	Bcor deltaE9-10_2	0.123444		Runx3	Pcgf2/4-dKO_2	1.5932		Runx3	Ring1a/b-dKO_2	0.650671		Runx3	Bcor deltaE9-10_2	0.93553		Runx3	Pcgf2/4-dKO_2	0.108212		Runx3	Ring1a/b-dKO_2	0.203335		Runx3	Bcor deltaE9-10_2	5.86417		Runx3	Pcgf2/4-dKO_2	12.7456		Runx3	Ring1a/b-dKO_2	0.255594		Runx3	Bcor deltaE9-10_2	0.0187356		Runx3	Pcgf2/4-dKO_2	0.0439476		Runx3	Ring1a/b-dKO_2	0.0633725		Runx3	Bcor deltaE9-10_2
Runx3	Bcor deltaE9-10_3	0.0786684		Runx3	Pcgf2/4-dKO_3	1.76777		Runx3	Ring1a/b-dKO_3	0.476319		Runx3	Bcor deltaE9-10_3	0.786684		Runx3	Pcgf2/4-dKO_3	0.0808801		Runx3	Ring1a/b-dKO_3	0.123444		Runx3	Bcor deltaE9-10_3	7.90041		Runx3	Pcgf2/4-dKO_3	7.79165		Runx3	Ring1a/b-dKO_3	0.270168		Runx3	Bcor deltaE9-10_3	0.00512557		Runx3	Pcgf2/4-dKO_3	0.0684848		Runx3	Ring1a/b-dKO_3	0.0651541		Runx3	Bcor deltaE9-10_3
Rb1	Control_1	0.117597		Rb1	Control_1	0.120068		Rb1	Ring1a -/- (Control)_1	0.124137		Rb1	Control_1	0.248938		Rb1	Control_1	0.200535		Rb1	Ring1a -/- (Control)_1	0.518325		Rb1	Control_1	9.13831		Rb1	Control_1	15.5833		Rb1	Ring1a -/- (Control)_1	2.0733		Rb1	Control_1	0.0205023		Rb1	Control_1	0.0461325		Rb1	Ring1a -/- (Control)_1	0.0688691		Rb1	Control_1
Rb1	Control_2	0.0356965		Rb1	Control_2	0.253829		Rb1	Ring1a -/- (Control)_2	0.102238		Rb1	Control_2	0.243815		Rb1	Control_2	0.250334		Rb1	Ring1a -/- (Control)_2	0.563282		Rb1	Control_2	5.82367		Rb1	Control_2	5.24858		Rb1	Ring1a -/- (Control)_2	4.76319		Rb1	Control_2	0.00685764		Rb1	Control_2	0.0694408		Rb1	Ring1a -/- (Control)_2	0.0947323		Rb1	Control_2
Rb1	Control_3	0.0439476		Rb1	Control_3	0.235195		Rb1	Ring1a -/- (Control)_3	0.102238		Rb1	Control_3	0.427458		Rb1	Control_3	0.178244		Rb1	Ring1a -/- (Control)_3	0.915054		Rb1	Control_3	7.32043		Rb1	Control_3	5.82367		Rb1	Ring1a -/- (Control)_3	4.5376		Rb1	Control_3	0.0159746		Rb1	Control_3	0.0808801		Rb1	Ring1a -/- (Control)_3	0.0813339		Rb1	Control_3
Rb1	Bcor deltaE9-10_1	0.0814426		Rb1	Pcgf2/4-dKO_1	0.890031		Rb1	Ring1a/b-dKO_1	0.659754		Rb1	Bcor deltaE9-10_1	0.583925		Rb1	Pcgf2/4-dKO_1	0.112028		Rb1	Ring1a/b-dKO_1	0.191038		Rb1	Bcor deltaE9-10_1	7.07107		Rb1	Pcgf2/4-dKO_1	13.7554		Rb1	Ring1a/b-dKO_1	0.0183501		Rb1	Bcor deltaE9-10_1	0.0296038		Rb1	Pcgf2/4-dKO_1	0.0237147		Rb1	Ring1a/b-dKO_1	0.0830429		Rb1	Bcor deltaE9-10_1
Rb1	Bcor deltaE9-10_2	0.067542		Rb1	Pcgf2/4-dKO_2	1.06579		Rb1	Ring1a/b-dKO_2	0.176777		Rb1	Bcor deltaE9-10_2	0.0724865		Rb1	Pcgf2/4-dKO_2	0.0878952		Rb1	Ring1a/b-dKO_2	0.168629		Rb1	Bcor deltaE9-10_2	6.02904		Rb1	Pcgf2/4-dKO_2	9.7942		Rb1	Ring1a/b-dKO_2	0.064343		Rb1	Bcor deltaE9-10_2	0.0183501		Rb1	Pcgf2/4-dKO_2	0.121744		Rb1	Ring1a/b-dKO_2	0.0859714		Rb1	Bcor deltaE9-10_2
Rb1	Bcor deltaE9-10_3	0.0471019		Rb1	Pcgf2/4-dKO_3	0.191038		Rb1	Ring1a/b-dKO_3	0.432269		Rb1	Bcor deltaE9-10_3	0.252413		Rb1	Pcgf2/4-dKO_3	0.0891222		Rb1	Ring1a/b-dKO_3	0.13697		Rb1	Bcor deltaE9-10_3	5		Rb1	Pcgf2/4-dKO_3	14.6409		Rb1	Ring1a/b-dKO_3	0.0248938		Rb1	Bcor deltaE9-10_3	0.00734984		Rb1	Pcgf2/4-dKO_3	0.0349619		Rb1	Ring1a/b-dKO_3	0.0595399		Rb1	Bcor deltaE9-10_3
[truncated: 10 more columns]

## Sheet: Fig 4b
H3K27me3				SUZ12
ActB	Control_1	1.27642		ActB	Control_1	0.038283
ActB	Control_2	3.36793		ActB	Control_2	0.0483361
ActB	Control_3	1.6863		ActB	UNC1999_1	0.0392823
ActB	UNC1999_1	2.17336		ActB	UNC1999_2	0.0627807
ActB	UNC1999_2	0.0221672		Ink4a	Control_1	0.301893
ActB	UNC1999_3	1.82757		Ink4a	Control_2	0.533565
Ink4a	Control_1	11.003		Ink4a	UNC1999_1	0.829998
Ink4a	Control_2	10.4037		Ink4a	UNC1999_2	0.949309
Ink4a	Control_3	12.7996		Hmga2	Control_1	0.594552
Ink4a	UNC1999_1	0.820732		Hmga2	Control_2	0.976114
Ink4a	UNC1999_2	0.308369		Hmga2	UNC1999_1	1.17725
Ink4a	UNC1999_3	0.960923		Hmga2	UNC1999_2	1.40659
Hmga2	Control_1	14.754		Rxra	Control_1	0.334692
Hmga2	Control_2	10.6598		Rxra	Control_2	0.413861
Hmga2	Control_3	13.0654		Rxra	UNC1999_1	0.399905
Hmga2	UNC1999_1	1.4582		Rxra	UNC1999_2	0.584196
Hmga2	UNC1999_2	0.0413748		Runx3	Control_1	0.177286
Hmga2	UNC1999_3	1.36055		Runx3	Control_2	0.136919
Rxra	Control_1	7.00358		Runx3	UNC1999_1	0.134747
Rxra	Control_2	7.44459		Runx3	UNC1999_2	0.103454
Rxra	Control_3	9.16537		Rb1	Control_1	0.180274
Rxra	UNC1999_1	1.24174		Rb1	Control_2	0.25659
Rxra	UNC1999_2	0.00254872		Rb1	UNC1999_1	0.159693
Rxra	UNC1999_3	0.974251		Rb1	UNC1999_2	0.160795
Runx3	Control_1	2.0441
Runx3	Control_2	3.06338
Runx3	Control_3	2.52297
Runx3	UNC1999_1	2.15858
Runx3	UNC1999_2	0.0177206
Runx3	UNC1999_3	1.72918
Rb1	Control_1	0.569154
Rb1	Control_2	2.00849
Rb1	Control_3	1.6314
Rb1	UNC1999_1	0.258088
Rb1	UNC1999_2	0.0361217
Rb1	UNC1999_3	0.232602

## Sheet: Fig 4c
Hmga2	Control_1	2.86108		Rxra	Control_1	2.46236		Runx3	Control_1	12.8765		Rb1	Control_1	9.96957
Hmga2	Control_2	3.52653		Rxra	Control_2	2.19745		Runx3	Control_2	17.4238		Rb1	Control_2	10.4836
Hmga2	Control_3	5.88821		Rxra	Control_3	0.607411		Runx3	Control_3	14.3776		Rb1	Control_3	10.8198
Hmga2	UNC1999_1	22.6005		Rxra	UNC1999_1	6.05681		Runx3	UNC1999_1	13.8182		Rb1	UNC1999_1	5.21338
Hmga2	UNC1999_2	16.5044		Rxra	UNC1999_2	4.23487		Runx3	UNC1999_2	15.7828		Rb1	UNC1999_2	7.40878
Hmga2	UNC1999_3	50.7231		Rxra	UNC1999_3	20.6053		Runx3	UNC1999_3	17.4557		Rb1	UNC1999_3	8.6192

## Sheet: Figure 5b
Myeloid
GeneID	log2_RPKM_Ctrl	log2_RPKM_Pcgf1-KO	Class
Rarg	3.4477	2.98662	M C1
Hmga2	-1.62178	0.255038	M C1
Rxra	-1.32005	-0.016707	M C1
Il6ra	2.15005	1.95641	M C1
Prickle1	1.86553	1.79111	M C1
Tcf7l2	-1.0259	-0.255926	M C1
Gnas	6.54013	6.87805	M C1
Id2	2.43082	1.64274	M C1
Ppargc1b	0.472769	1.08052	M C1
Sh3pxd2a	0.23639	0.961516	M C1
Snx10	4.21304	4.91976	M C1
Tal1	5.44269	5.64432	M C1
Tesc	6.42768	5.93953	M C1
Acvr2a	-0.739653	-0.0518316	M C1
Rabgap1l	3.22167	2.85116	M C1
Sox6	-1.06257	0.969657	M C1
Nkx2-3	1.01613	2.43495	M C1
Cited2	7.79709	7.60159	M C2
L3mbtl3	2.10868	1.68422	M C2
Bcr	3.66802	3.73604	M C2
Akt1	5.73417	5.8025	M C2
Runx1	4.2538	4.20342	M C2
Jak2	3.3979	3.64576	M C2
Camk1d	-1.33006	0.054358	M C2
Kit	4.71406	5.302	M C2
Bcl2	2.7635	3.27751	M C2
Meis1	4.9845	5.02316	M C2
Hhex	4.97065	5.15015	M C2
Bcl2l11	1.55253	1.66685	M C2
Tet2	1.94316	1.90359	M C2
Gfi1	-0.0544334	-0.919826	M C2
Zbtb16	1.47074	2.49188	M C2
Fbxw7	2.61618	3.11091	M C2
Fli1	5.56249	5.29007	M C2
Klf2	1.96122	2.40246	M C2
Rps6	7.15084	6.99722	M C2
Srf	3.64114	3.73852	M C2
Zfpm1	6.07295	5.76969	M C2
Epha2	1.31099	0.883811	M C2
Hoxa7	2.40337	2.42984	M C2
Junb	5.20614	5.73297	M C2
Klf10	2.65848	2.6544	M C2
Lif	-1.10488	-1.28662	M C2
Myc	5.47177	5.86622	M C2
Nfatc1	2.06665	2.04588	M C2
Rb1	3.59739	2.98983	M C2
Sirt1	1.92577	2.43355	M C2
Trib1	-0.689897	0.986251	M C2
Vegfa	4.23718	4.40553	M C2
Zfp36l1	3.70266	3.838	M C2

[truncated: 20 more sheets: Figure 5c, Figure 5e, Figure 5h, Figure 6a, Figure 6d, Figure 6f, Figure 6i, Figure 6j, Supplementary Fig1b, Supplementary Fig1d, Supplementary Fig1e, Supplementary Fig1f, Supplementary Fig2c, Supplementary Fig2d, Supplementary Fig_4e, Supplementary Fig 5d, Supplementary Fig 5e, Supplementary Fig 5i, Supplementary Fig 5j, Supplementary Fig 6g]
